# Supplementary material for: A metal-free photocatalyst for highly efficient hydrogen peroxide photoproduction in real seawater
Source: Nat Commun. 2021 Jan 20;12:483. doi: 10.1038/s41467-020-20823-8 (PMC7817682; doi:10.1038/s41467-020-20823-8)
Supplement: Supplementary file 3 — Source Data [file 41467_2020_20823_MOESM3_ESM.xlsx]

## Sheet: Supplementary Figure 12
Supplementary Figure 13		Wavelength x	PM-CDs-10	PM-CDs-30	PM-CDs-60	PM-CDs-100
		200	1.189	1.298	1.286	1.241
		201	1.244	1.306	1.261	1.266
		202	1.233	1.313	1.257	1.256
		203	1.253	1.294	1.286	1.292
		204	1.231	1.304	1.293	1.283
		205	1.28	1.281	1.292	1.316
		206	1.258	1.272	1.28	1.312
		207	1.264	1.283	1.299	1.309
		208	1.284	1.286	1.283	1.283
		209	1.272	1.276	1.296	1.275
		210	1.269	1.245	1.282	1.279
		211	1.247	1.252	1.291	1.284
		212	1.25	1.272	1.283	1.276
		213	1.249	1.283	1.273	1.262
		214	1.259	1.295	1.263	1.271
		215	1.272	1.288	1.265	1.274
		216	1.261	1.285	1.275	1.283
		217	1.255	1.283	1.282	1.271
		218	1.244	1.282	1.275	1.276
		219	1.265	1.281	1.26	1.272
		220	1.267	1.284	1.256	1.279
		221	1.264	1.294	1.257	1.272
		222	1.257	1.295	1.264	1.273
		223	1.247	1.296	1.263	1.271
		224	1.247	1.285	1.262	1.27
		225	1.25	1.283	1.264	1.265
		226	1.26	1.28	1.263	1.268
		227	1.268	1.292	1.258	1.26
		228	1.263	1.3	1.252	1.259
		229	1.258	1.314	1.249	1.255
		230	1.25	1.309	1.241	1.25
		231	1.243	1.311	1.241	1.248
		232	1.244	1.303	1.243	1.238
		233	1.242	1.299	1.242	1.238
		234	1.243	1.296	1.234	1.235
		235	1.237	1.29	1.226	1.237
		236	1.237	1.298	1.226	1.231
		237	1.234	1.298	1.225	1.231
		238	1.238	1.305	1.224	1.221
		239	1.239	1.308	1.226	1.224
		240	1.241	1.312	1.236	1.222
		241	1.248	1.317	1.246	1.231
		242	1.256	1.315	1.253	1.231
		243	1.261	1.315	1.251	1.234
		244	1.26	1.312	1.252	1.24
		245	1.26	1.311	1.253	1.25
		246	1.265	1.313	1.26	1.252
		247	1.267	1.314	1.262	1.254
		248	1.275	1.323	1.268	1.255
		249	1.276	1.325	1.272	1.264
		250	1.278	1.33	1.272	1.266
		251	1.282	1.324	1.274	1.268
		252	1.29	1.327	1.28	1.269
		253	1.292	1.33	1.288	1.277
		254	1.292	1.336	1.295	1.282
		255	1.293	1.34	1.294	1.291
		256	1.304	1.343	1.297	1.296
		257	1.311	1.349	1.3	1.308
		258	1.315	1.352	1.302	1.309
		259	1.315	1.354	1.309	1.313
		260	1.318	1.356	1.311	1.309
		261	1.323	1.355	1.316	1.314
		262	1.326	1.357	1.319	1.314
		263	1.329	1.358	1.326	1.323
		264	1.329	1.361	1.33	1.329
		265	1.334	1.361	1.336	1.334
		266	1.335	1.365	1.341	1.334
		267	1.337	1.37	1.347	1.333
		268	1.337	1.369	1.35	1.336
		269	1.339	1.369	1.344	1.334
		270	1.338	1.369	1.339	1.335
		271	1.342	1.375	1.337	1.337
		272	1.345	1.377	1.341	1.341
		273	1.349	1.38	1.346	1.341
		274	1.35	1.378	1.349	1.34
		275	1.353	1.378	1.349	1.34
		276	1.351	1.375	1.349	1.338
		277	1.347	1.377	1.345	1.339
		278	1.34	1.376	1.347	1.339
		279	1.343	1.379	1.348	1.342
		280	1.346	1.387	1.352	1.34
		281	1.351	1.389	1.347	1.342
		282	1.349	1.388	1.347	1.344
		283	1.344	1.379	1.343	1.345
		284	1.338	1.375	1.345	1.339
		285	1.337	1.373	1.345	1.337
		286	1.342	1.376	1.347	1.334
		287	1.339	1.379	1.344	1.338
		288	1.34	1.378	1.339	1.333
		289	1.336	1.377	1.332	1.332
		290	1.341	1.375	1.333	1.331
		291	1.341	1.375	1.333	1.331
		292	1.34	1.374	1.338	1.331
		293	1.34	1.373	1.338	1.323
		294	1.34	1.373	1.339	1.324
		295	1.339	1.371	1.337	1.322
		296	1.336	1.37	1.337	1.324
		297	1.335	1.369	1.335	1.33
		298	1.338	1.37	1.339	1.329
		299	1.337	1.373	1.343	1.329
		300	1.337	1.371	1.345	1.327
		301	1.338	1.37	1.345	1.324
		302	1.338	1.368	1.343	1.324
		303	1.342	1.371	1.34	1.32
		304	1.34	1.371	1.337	1.315
		305	1.34	1.371	1.337	1.314
		306	1.334	1.371	1.339	1.313
		307	1.334	1.373	1.341	1.315
		308	1.336	1.371	1.34	1.308
		309	1.335	1.37	1.342	1.308
		310	1.335	1.366	1.338	1.305
		311	1.333	1.368	1.335	1.31
		312	1.335	1.365	1.332	1.314
		313	1.336	1.361	1.332	1.319
		314	1.339	1.358	1.334	1.315
		315	1.34	1.362	1.331	1.312
		316	1.339	1.362	1.334	1.308
		317	1.335	1.359	1.341	1.303
		318	1.337	1.358	1.341	1.297
		319	1.335	1.357	1.339	1.289
		320	1.332	1.354	1.33	1.289
		321	1.327	1.345	1.328	1.284
		322	1.326	1.343	1.325	1.282
		323	1.324	1.339	1.321	1.276
		324	1.32	1.34	1.315	1.278
		325	1.314	1.335	1.312	1.276
		326	1.31	1.335	1.307	1.269
		327	1.308	1.331	1.305	1.259
		328	1.306	1.327	1.299	1.254
		329	1.301	1.32	1.296	1.251
		330	1.292	1.315	1.289	1.246
		331	1.286	1.31	1.285	1.241
		332	1.284	1.308	1.279	1.237
		333	1.284	1.304	1.279	1.232
		334	1.279	1.299	1.275	1.225
		335	1.273	1.293	1.276	1.222
		336	1.269	1.288	1.276	1.221
		337	1.267	1.282	1.277	1.224
		338	1.261	1.278	1.272	1.222
		339	1.254	1.275	1.267	1.216
		340	1.252	1.273	1.264	1.209
		341	1.249	1.271	1.261	1.204
		342	1.247	1.267	1.255	1.202
		343	1.243	1.264	1.252	1.197
		344	1.238	1.26	1.252	1.196
		345	1.237	1.258	1.253	1.197
		346	1.233	1.255	1.249	1.199
		347	1.232	1.253	1.248	1.197
		348	1.229	1.25	1.246	1.195
		349	1.229	1.249	1.246	1.191
		350	1.227	1.246	1.243	1.189
		351	1.223	1.244	1.24	1.185
		352	1.218	1.241	1.238	1.185
		353	1.216	1.241	1.237	1.184
		354	1.216	1.24	1.236	1.184
		355	1.214	1.24	1.235	1.183
		356	1.214	1.239	1.236	1.182
		357	1.213	1.237	1.234	1.18
		358	1.214	1.235	1.232	1.179
		359	1.211	1.233	1.23	1.179
		360	1.202	1.222	1.222	1.17
		361	1.193	1.214	1.212	1.159
		362	1.186	1.204	1.201	1.153
		363	1.185	1.207	1.199	1.153
		364	1.185	1.204	1.199	1.158
		365	1.186	1.207	1.201	1.162
		366	1.185	1.206	1.202	1.165
		367	1.184	1.205	1.202	1.162
		368	1.184	1.203	1.203	1.159
		369	1.185	1.202	1.203	1.16
		370	1.188	1.203	1.205	1.16
		371	1.189	1.204	1.201	1.161
		372	1.191	1.205	1.2	1.16
		373	1.192	1.206	1.2	1.162
		374	1.191	1.204	1.202	1.156
		375	1.19	1.203	1.204	1.156
		376	1.19	1.201	1.203	1.155
		377	1.188	1.203	1.204	1.155
		378	1.19	1.204	1.206	1.157
		379	1.189	1.204	1.207	1.159
		380	1.196	1.205	1.208	1.161
		381	1.194	1.204	1.207	1.16
		382	1.194	1.206	1.209	1.159
		383	1.193	1.207	1.21	1.16
		384	1.193	1.207	1.212	1.163
		385	1.195	1.206	1.212	1.164
		386	1.197	1.207	1.213	1.167
		387	1.2	1.21	1.214	1.167
		388	1.202	1.213	1.216	1.167
		389	1.204	1.213	1.218	1.167
		390	1.203	1.213	1.217	1.165
		391	1.204	1.212	1.217	1.164
		392	1.203	1.212	1.217	1.162
		393	1.202	1.212	1.218	1.165
		394	1.201	1.213	1.216	1.167
		395	1.2	1.213	1.215	1.169
		396	1.204	1.215	1.216	1.169
		397	1.204	1.216	1.219	1.169
		398	1.205	1.218	1.221	1.171
		399	1.204	1.219	1.22	1.17
		400	1.206	1.218	1.221	1.172
		401	1.206	1.217	1.222	1.17
		402	1.205	1.217	1.221	1.169
		403	1.205	1.216	1.217	1.168
		404	1.205	1.217	1.215	1.168
		405	1.206	1.22	1.217	1.171
		406	1.207	1.221	1.218	1.171
		407	1.21	1.221	1.22	1.171
		408	1.21	1.218	1.222	1.171
		409	1.21	1.218	1.222	1.171
		410	1.211	1.219	1.222	1.17
		411	1.212	1.22	1.224	1.17
		412	1.211	1.221	1.222	1.172
		413	1.211	1.222	1.222	1.174
		414	1.21	1.221	1.219	1.174
		415	1.209	1.221	1.221	1.171
		416	1.208	1.219	1.221	1.171
		417	1.208	1.22	1.221	1.172
		418	1.209	1.218	1.221	1.172
		419	1.209	1.219	1.221	1.171
		420	1.213	1.221	1.226	1.174
		421	1.217	1.228	1.231	1.177
		422	1.219	1.233	1.235	1.181
		423	1.219	1.234	1.235	1.181
		424	1.218	1.232	1.235	1.182
		425	1.219	1.232	1.234	1.181
		426	1.219	1.23	1.235	1.179
		427	1.219	1.231	1.235	1.179
		428	1.218	1.231	1.234	1.18
		429	1.218	1.231	1.232	1.181
		430	1.217	1.23	1.232	1.18
		431	1.216	1.229	1.232	1.18
		432	1.216	1.227	1.23	1.18
		433	1.217	1.228	1.23	1.178
		434	1.218	1.227	1.23	1.181
		435	1.216	1.226	1.23	1.179
		436	1.216	1.226	1.229	1.179
		437	1.214	1.225	1.23	1.175
		438	1.213	1.224	1.229	1.175
		439	1.212	1.222	1.229	1.173
		440	1.211	1.222	1.229	1.173
		441	1.213	1.223	1.228	1.174
		442	1.212	1.223	1.227	1.175
		443	1.211	1.222	1.226	1.175
		444	1.211	1.221	1.225	1.174
		445	1.211	1.22	1.225	1.173
		446	1.21	1.218	1.223	1.173
		447	1.208	1.216	1.223	1.172
		448	1.206	1.214	1.221	1.172
		449	1.205	1.214	1.22	1.171
		450	1.204	1.214	1.218	1.17
		451	1.204	1.214	1.216	1.169
		452	1.204	1.212	1.216	1.168
		453	1.203	1.211	1.216	1.169
		454	1.202	1.209	1.217	1.169
		455	1.201	1.208	1.216	1.168
		456	1.199	1.207	1.215	1.167
		457	1.197	1.206	1.213	1.165
		458	1.196	1.205	1.212	1.164
		459	1.195	1.203	1.21	1.163
		460	1.193	1.202	1.209	1.162
		461	1.193	1.201	1.209	1.162
		462	1.191	1.199	1.207	1.161
		463	1.191	1.197	1.206	1.161
		464	1.189	1.196	1.205	1.161
		465	1.189	1.194	1.204	1.161
		466	1.187	1.193	1.203	1.16
		467	1.187	1.191	1.202	1.158
		468	1.186	1.19	1.202	1.158
		469	1.184	1.189	1.2	1.157
		470	1.182	1.188	1.198	1.157
		471	1.181	1.186	1.196	1.155
		472	1.179	1.184	1.194	1.153
		473	1.178	1.182	1.193	1.152
		474	1.176	1.181	1.191	1.152
		475	1.175	1.18	1.191	1.152
		476	1.173	1.177	1.189	1.151
		477	1.172	1.174	1.187	1.149
		478	1.17	1.17	1.184	1.147
		479	1.167	1.169	1.182	1.146
		480	1.165	1.167	1.181	1.143
		481	1.162	1.165	1.18	1.142
		482	1.16	1.163	1.178	1.14
		483	1.157	1.162	1.176	1.141
		484	1.154	1.16	1.173	1.14
		485	1.153	1.157	1.171	1.139
		486	1.151	1.153	1.168	1.136
		487	1.148	1.151	1.167	1.134
		488	1.145	1.148	1.164	1.132
		489	1.142	1.146	1.162	1.13
		490	1.14	1.144	1.16	1.129
		491	1.136	1.142	1.158	1.128
		492	1.133	1.139	1.155	1.125
		493	1.131	1.135	1.153	1.123
		494	1.128	1.132	1.152	1.121
		495	1.127	1.129	1.151	1.12
		496	1.124	1.128	1.148	1.118
		497	1.122	1.125	1.147	1.117
		498	1.119	1.121	1.143	1.115
		499	1.115	1.118	1.141	1.112
		500	1.112	1.115	1.136	1.11
		501	1.109	1.112	1.134	1.108
		502	1.107	1.11	1.132	1.108
		503	1.104	1.106	1.131	1.106
		504	1.1	1.103	1.129	1.104
		505	1.097	1.1	1.127	1.101
		506	1.093	1.097	1.123	1.1
		507	1.091	1.095	1.121	1.097
		508	1.088	1.093	1.118	1.094
		509	1.084	1.089	1.116	1.091
		510	1.08	1.086	1.113	1.092
		511	1.077	1.082	1.11	1.089
		512	1.074	1.078	1.108	1.088
		513	1.071	1.074	1.104	1.084
		514	1.067	1.072	1.101	1.082
		515	1.064	1.069	1.098	1.08
		516	1.061	1.066	1.097	1.078
		517	1.058	1.062	1.094	1.076
		518	1.054	1.059	1.092	1.074
		519	1.051	1.056	1.089	1.072
		520	1.047	1.053	1.087	1.069
		521	1.044	1.05	1.084	1.068
		522	1.04	1.048	1.081	1.066
		523	1.037	1.044	1.079	1.064
		524	1.033	1.041	1.075	1.061
		525	1.03	1.037	1.073	1.059
		526	1.026	1.035	1.07	1.056
		527	1.023	1.031	1.069	1.054
		528	1.02	1.029	1.065	1.053
		529	1.017	1.025	1.063	1.052
		530	1.013	1.022	1.06	1.049
		531	1.009	1.019	1.06	1.047
		532	1.006	1.017	1.058	1.044
		533	1.004	1.014	1.056	1.044
		534	1.001	1.012	1.052	1.043
		535	0.998	1.009	1.05	1.041
		536	0.994	1.005	1.046	1.038
		537	0.991	1.002	1.044	1.035
		538	0.988	1	1.042	1.034
		539	0.985	0.998	1.041	1.033
		540	0.983	0.995	1.04	1.031
		541	0.98	0.992	1.038	1.03
		542	0.977	0.989	1.036	1.027
		543	0.974	0.986	1.032	1.026
		544	0.971	0.983	1.03	1.025
		545	0.968	0.981	1.028	1.023
		546	0.965	0.98	1.028	1.022
		547	0.962	0.977	1.026	1.019
		548	0.96	0.974	1.024	1.018
		549	0.957	0.972	1.022	1.016
		550	0.955	0.969	1.02	1.015
		551	0.952	0.967	1.017	1.013
		552	0.95	0.965	1.016	1.012
		553	0.947	0.963	1.014	1.01
		554	0.945	0.961	1.011	1.01
		555	0.942	0.959	1.01	1.009
		556	0.939	0.957	1.008	1.007
		557	0.937	0.954	1.006	1.005
		558	0.934	0.951	1.005	1.003
		559	0.932	0.948	1.002	1.001
		560	0.929	0.946	1.001	1
		561	0.927	0.944	0.999	0.999
		562	0.924	0.942	0.998	0.997
		563	0.922	0.939	0.996	0.995
		564	0.92	0.938	0.994	0.993
		565	0.917	0.935	0.992	0.993
		566	0.915	0.934	0.99	0.992
		567	0.912	0.931	0.988	0.99
		568	0.909	0.93	0.988	0.989
		569	0.907	0.928	0.986	0.987
		570	0.905	0.925	0.985	0.985
		571	0.902	0.923	0.984	0.984
		572	0.9	0.921	0.982	0.983
		573	0.897	0.92	0.981	0.981
		574	0.896	0.917	0.979	0.98
		575	0.893	0.915	0.977	0.978
		576	0.89	0.913	0.975	0.977
		577	0.887	0.911	0.973	0.976
		578	0.884	0.909	0.971	0.975
		579	0.882	0.907	0.969	0.974
		580	0.879	0.905	0.968	0.973
		581	0.876	0.902	0.967	0.971
		582	0.872	0.9	0.965	0.97
		583	0.87	0.898	0.964	0.968
		584	0.866	0.895	0.962	0.967
		585	0.864	0.893	0.96	0.965
		586	0.86	0.891	0.958	0.963
		587	0.858	0.889	0.955	0.962
		588	0.855	0.886	0.954	0.961
		589	0.851	0.883	0.952	0.959
		590	0.847	0.88	0.95	0.957
		591	0.843	0.877	0.947	0.954
		592	0.84	0.874	0.943	0.952
		593	0.836	0.871	0.94	0.95
		594	0.832	0.867	0.937	0.947
		595	0.828	0.864	0.935	0.945
		596	0.823	0.86	0.933	0.944
		597	0.82	0.856	0.93	0.942
		598	0.815	0.853	0.927	0.94
		599	0.81	0.849	0.924	0.937
		600	0.804	0.845	0.921	0.934
		601	0.8	0.841	0.917	0.931
		602	0.795	0.838	0.914	0.928
		603	0.79	0.834	0.911	0.926
		604	0.785	0.829	0.908	0.924
		605	0.78	0.825	0.904	0.921
		606	0.774	0.821	0.901	0.919
		607	0.769	0.817	0.898	0.916
		608	0.763	0.813	0.895	0.914
		609	0.759	0.808	0.892	0.91
		610	0.753	0.804	0.887	0.908
		611	0.748	0.8	0.884	0.905
		612	0.741	0.796	0.881	0.902
		613	0.736	0.791	0.878	0.899
		614	0.73	0.787	0.875	0.897
		615	0.726	0.783	0.871	0.894
		616	0.72	0.779	0.868	0.892
		617	0.715	0.775	0.865	0.889
		618	0.709	0.771	0.861	0.888
		619	0.704	0.767	0.859	0.886
		620	0.699	0.762	0.855	0.883
		621	0.694	0.758	0.852	0.88
		622	0.689	0.754	0.848	0.877
		623	0.683	0.751	0.844	0.875
		624	0.679	0.747	0.841	0.872
		625	0.673	0.743	0.839	0.87
		626	0.668	0.739	0.836	0.868
		627	0.663	0.735	0.834	0.866
		628	0.658	0.732	0.831	0.863
		629	0.653	0.729	0.829	0.861
		630	0.649	0.725	0.827	0.86
		631	0.645	0.722	0.824	0.858
		632	0.64	0.719	0.822	0.857
		633	0.635	0.716	0.819	0.855
		634	0.631	0.713	0.816	0.853
		635	0.627	0.71	0.813	0.851
		636	0.623	0.707	0.811	0.849
		637	0.619	0.703	0.809	0.847
		638	0.615	0.701	0.807	0.845
		639	0.612	0.699	0.806	0.845
		640	0.609	0.697	0.804	0.843
		641	0.605	0.693	0.801	0.841
		642	0.601	0.69	0.798	0.839
		643	0.597	0.688	0.797	0.838
		644	0.593	0.685	0.796	0.836
		645	0.59	0.683	0.794	0.836
		646	0.587	0.68	0.791	0.834
		647	0.584	0.678	0.79	0.833
		648	0.581	0.677	0.788	0.831
		649	0.578	0.674	0.786	0.83
		650	0.574	0.671	0.784	0.829
		651	0.571	0.669	0.784	0.827
		652	0.568	0.667	0.782	0.827
		653	0.565	0.666	0.781	0.826
		654	0.562	0.662	0.778	0.824
		655	0.559	0.66	0.776	0.822
		656	0.556	0.658	0.774	0.82
		657	0.553	0.657	0.773	0.82
		658	0.55	0.655	0.771	0.819
		659	0.548	0.653	0.77	0.818
		660	0.545	0.652	0.769	0.816
		661	0.543	0.651	0.768	0.816
		662	0.541	0.649	0.767	0.815
		663	0.539	0.647	0.765	0.815
		664	0.537	0.646	0.765	0.813
		665	0.535	0.644	0.764	0.812
		666	0.532	0.642	0.763	0.811
		667	0.53	0.641	0.761	0.81
		668	0.528	0.639	0.76	0.81
		669	0.526	0.638	0.76	0.81
		670	0.524	0.637	0.759	0.809
		671	0.522	0.635	0.757	0.808
		672	0.519	0.634	0.755	0.808
		673	0.517	0.632	0.754	0.808
		674	0.515	0.63	0.753	0.806
		675	0.514	0.629	0.751	0.805
		676	0.511	0.628	0.75	0.803
		677	0.51	0.626	0.749	0.802
		678	0.507	0.624	0.749	0.802
		679	0.505	0.623	0.748	0.801
		680	0.503	0.622	0.748	0.8
		681	0.501	0.621	0.746	0.799
		682	0.499	0.62	0.745	0.798
		683	0.497	0.618	0.744	0.796
		684	0.496	0.617	0.742	0.795
		685	0.494	0.616	0.741	0.795
		686	0.492	0.615	0.74	0.794
		687	0.491	0.614	0.739	0.795
		688	0.49	0.612	0.739	0.794
		689	0.489	0.611	0.739	0.794
		690	0.487	0.61	0.738	0.792
		691	0.486	0.609	0.736	0.792
		692	0.484	0.608	0.735	0.792
		693	0.482	0.606	0.735	0.792
		694	0.48	0.604	0.733	0.791
		695	0.478	0.604	0.733	0.79
		696	0.477	0.603	0.733	0.789
		697	0.475	0.602	0.732	0.789
		698	0.473	0.601	0.731	0.789
		699	0.472	0.6	0.729	0.787
		700	0.471	0.6	0.728	0.787
		701	0.47	0.599	0.727	0.785
		702	0.468	0.598	0.727	0.784
		703	0.467	0.597	0.728	0.783
		704	0.466	0.596	0.727	0.783
		705	0.465	0.595	0.727	0.783
		706	0.464	0.594	0.725	0.784
		707	0.463	0.594	0.724	0.783
		708	0.462	0.594	0.723	0.781
		709	0.461	0.593	0.722	0.781
		710	0.459	0.592	0.721	0.781
		711	0.458	0.591	0.72	0.781
		712	0.458	0.591	0.719	0.78
		713	0.457	0.59	0.718	0.78
		714	0.455	0.589	0.718	0.78
		715	0.455	0.588	0.718	0.779
		716	0.454	0.587	0.718	0.778
		717	0.453	0.585	0.718	0.776
		718	0.451	0.585	0.719	0.775
		719	0.45	0.585	0.718	0.775
		720	0.449	0.584	0.717	0.776
		721	0.448	0.582	0.715	0.775
		722	0.447	0.582	0.714	0.775
		723	0.447	0.581	0.714	0.774
		724	0.445	0.581	0.714	0.774
		725	0.444	0.58	0.713	0.773
		726	0.443	0.58	0.713	0.772
		727	0.444	0.579	0.712	0.772
		728	0.443	0.579	0.712	0.771
		729	0.442	0.578	0.711	0.769
		730	0.441	0.576	0.711	0.769
		731	0.439	0.575	0.71	0.767
		732	0.437	0.574	0.708	0.769
		733	0.436	0.575	0.709	0.77
		734	0.436	0.574	0.709	0.769
		735	0.436	0.573	0.708	0.767
		736	0.436	0.571	0.706	0.768
		737	0.435	0.571	0.706	0.768
		738	0.435	0.572	0.707	0.768
		739	0.434	0.573	0.707	0.767
		740	0.434	0.572	0.706	0.767
		741	0.432	0.569	0.704	0.767
		742	0.43	0.568	0.705	0.765
		743	0.43	0.568	0.706	0.766
		744	0.431	0.569	0.706	0.766
		745	0.43	0.568	0.704	0.765
		746	0.428	0.567	0.702	0.764
		747	0.426	0.566	0.7	0.763
		748	0.426	0.566	0.7	0.764
		749	0.425	0.566	0.7	0.763
		750	0.425	0.566	0.701	0.762
		751	0.424	0.567	0.7	0.763
		752	0.424	0.566	0.699	0.76
		753	0.423	0.565	0.699	0.762
		754	0.423	0.564	0.699	0.76
		755	0.422	0.563	0.697	0.763
		756	0.421	0.562	0.697	0.761
		757	0.421	0.561	0.695	0.762
		758	0.419	0.559	0.696	0.759
		759	0.42	0.561	0.695	0.759
		760	0.42	0.561	0.695	0.757
		761	0.42	0.561	0.695	0.758
		762	0.418	0.56	0.696	0.758
		763	0.417	0.558	0.695	0.759
		764	0.416	0.559	0.693	0.758
		765	0.415	0.558	0.692	0.756
		766	0.414	0.558	0.691	0.754
		767	0.414	0.558	0.691	0.754
		768	0.413	0.556	0.691	0.754
		769	0.413	0.556	0.691	0.753
		770	0.413	0.556	0.691	0.752
		771	0.415	0.556	0.691	0.752
		772	0.415	0.555	0.692	0.752
		773	0.415	0.554	0.692	0.753
		774	0.412	0.552	0.691	0.752
		775	0.412	0.552	0.69	0.753
		776	0.411	0.551	0.69	0.751
		777	0.411	0.551	0.69	0.752
		778	0.41	0.55	0.688	0.75
		779	0.408	0.549	0.686	0.75
		780	0.409	0.551	0.688	0.75
		781	0.41	0.55	0.689	0.751
		782	0.41	0.55	0.689	0.751
		783	0.408	0.549	0.688	0.749
		784	0.408	0.548	0.686	0.749
		785	0.407	0.547	0.685	0.748
		786	0.406	0.547	0.685	0.75
		787	0.406	0.547	0.686	0.75
		788	0.406	0.547	0.688	0.75
		789	0.405	0.547	0.686	0.748
		790	0.404	0.547	0.684	0.746
		791	0.403	0.545	0.681	0.745
		792	0.403	0.545	0.681	0.746
		793	0.403	0.545	0.682	0.744
		794	0.403	0.545	0.682	0.744
		795	0.403	0.546	0.683	0.743
		796	0.401	0.546	0.682	0.745
		797	0.401	0.545	0.682	0.745
		798	0.401	0.545	0.681	0.744
		799	0.402	0.544	0.683	0.74
		800	0.401	0.544	0.684	0.737
		20.8166	4297
		20.8428	4337
		20.8691	4210
		20.8954	4368
		20.9216	4373
		20.9479	4437
		20.9742	4359
		21.0004	4348
		21.0267	4278
		21.0529	4449
		21.0792	4431
		21.1055	4377
		21.1317	4339
		21.158	4410
		21.1842	4430
		21.2105	4331
		21.2368	4336
		21.263	4416
		21.2893	4430
		21.3155	4440
		21.3418	4376
		21.3681	4418
		21.3943	4499
		21.4206	4402
		21.4468	4410
		21.4731	4500
		21.4994	4284
		21.5256	4494
		21.5519	4457
		21.5782	4470
		21.6044	4436
		21.6307	4436
		21.6569	4366
		21.6832	4387
		21.7095	4453
		21.7357	4447
		21.762	4511
		21.7882	4423
		21.8145	4291
		21.8407	4328
		21.867	4316
		21.8933	4286
		21.9195	4411
		21.9458	4229
		21.9721	4306
		21.9983	4417
		22.0246	4275
		22.0508	4350
		22.0771	4379
		22.1034	4309
		22.1296	4394
		22.1559	4218
		22.1821	4355
		22.2084	4218
		22.2347	4162
		22.2609	4301
		22.2872	4056
		22.3134	4251
		22.3397	4094
		22.366	4215
		22.3922	4224
		22.4185	4137
		22.4447	4121
		22.471	4256
		22.4973	3938
		22.5235	3971
		22.5498	4051
		22.576	4076
		22.6023	4002
		22.6286	4042
		22.6548	4133
		22.6811	4035
		22.7074	4050
		22.7336	4137
		22.7599	4092
		22.7861	4076
		22.8124	3872
		22.8387	3981
		22.8649	4003
		22.8912	3958
		22.9174	4021
		22.9437	3936
		22.97	3906
		22.9962	3950
		23.0225	3860
		23.0487	3858
		23.075	3833
		23.1013	3868
		23.1275	3939
		23.1538	3958
		23.18	3807
		23.2063	3908
		23.2326	3749
		23.2588	3702
		23.2851	3764
		23.3113	3889
		23.3376	3792
		23.3639	3795
		23.3901	3788
		23.4164	3843
		23.4427	3727
		23.4689	3757
		23.4952	3734
		23.5214	3768
		23.5477	3739
		23.5739	3662
		23.6002	3617
		23.6265	3619
		23.6527	3716
		23.679	3752
		23.7052	3629
		23.7315	3618
		23.7578	3629
		23.784	3543
		23.8103	3579
		23.8366	3590
		23.8628	3631
		23.8891	3603
		23.9153	3633
		23.9416	3527
		23.9679	3488
		23.9941	3469
		24.0204	3534
		24.0466	3454
		24.0729	3486
		24.0992	3435
		24.1254	3523
		24.1517	3507
		24.1779	3453
		24.2042	3585
		24.2305	3501
		24.2567	3429
		24.283	3416
		24.3092	3419
		24.3355	3413
		24.3618	3388
		24.388	3390
		24.4143	3307
		24.4406	3381
		24.4668	3450
		24.4931	3439
		24.5193	3412
		24.5456	3243
		24.5719	3362
		24.5981	3288
		24.6244	3356
		24.6506	3208
		24.6769	3307
		24.7032	3277
		24.7294	3270
		24.7557	3185
		24.7819	3190
		24.8082	3181
		24.8345	3241
		24.8607	3182
		24.887	3161
		24.9132	3074
		24.9395	3067
		24.9658	3198
		24.992	3123
		25.0183	3116
		25.0445	3069
		25.0708	3161
		25.0971	3100
		25.1233	3102
		25.1496	3138
		25.1758	3128
		25.2021	3080
		25.2284	3057
		25.2546	3095
		25.2809	3122
		25.3072	3033
		25.3334	3008
		25.3597	2979
		25.3859	2958
		25.4122	3013
		25.4384	3089
		25.4647	3093
		25.491	2981
		25.5172	3001
		25.5435	3034
		25.5697	2855
		25.596	2973
		25.6223	2999
		25.6485	3000
		25.6748	3077
		25.7011	2866
		25.7273	2884
		25.7536	3056
		25.7798	2979
		25.8061	3002
		25.8324	2869
		25.8586	2859
		25.8849	2941
		25.9111	2961
		25.9374	2943
		25.9637	2824
		25.9899	2796
		26.0162	2997
		26.0424	3085
		26.0687	2853
		26.095	2912
		26.1212	2961
		26.1475	2927
		26.1737	2987
		26.2	3076
		26.2263	3008
		26.2525	3031
		26.2788	2898
		26.3051	2964
		26.3313	3037
		26.3576	3026
		26.3838	2984
		26.4101	2876
		26.4364	3025
		26.4626	2911
		26.4889	2825
		26.5151	2855
		26.5414	2779
		26.5677	2853
		26.5939	2744
		26.6202	2656
		26.6464	2681
		26.6727	2773
		26.699	2717
		26.7252	2734
		26.7515	2670
		26.7777	2638
		26.804	2640
		26.8303	2640
		26.8565	2811
		26.8828	2774
		26.909	2649
		26.9353	2656
		26.9616	2574
		26.9878	2660
		27.0141	2591
		27.0403	2569
		27.0666	2463
		27.0929	2587
		27.1191	2489
		27.1454	2491
		27.1716	2502
		27.1979	2584
		27.2242	2504
		27.2504	2662
		27.2767	2486
		27.3029	2437
		27.3292	2405
		27.3555	2426
		27.3817	2554
		27.408	2592
		27.4342	2483
		27.4605	2546
		27.4868	2461
		27.513	2550
		27.5393	2479
		27.5656	2494
		27.5918	2447
		27.6181	2374
		27.6443	2386
		27.6706	2442
		27.6969	2443
		27.7231	2375
		27.7494	2464
		27.7756	2364
		27.8019	2428
		27.8282	2369
		27.8544	2318
		27.8807	2370
		27.9069	2432
		27.9332	2357
		27.9595	2387
		27.9857	2368
		28.012	2391
		28.0383	2384
		28.0645	2419
		28.0908	2335
		28.117	2470
		28.1433	2408
		28.1696	2334
		28.1958	2329
		28.2221	2352
		28.2483	2244
		28.2746	2349
		28.3009	2446
		28.3271	2375
		28.3534	2333
		28.3796	2276
		28.4059	2286
		28.4322	2331
		28.4584	2308
		28.4847	2300
		28.5109	2256
		28.5372	2183
		28.5635	2226
		28.5897	2178
		28.616	2260
		28.6422	2309
		28.6685	2234
		28.6948	2343
		28.721	2313
		28.7473	2282
		28.7735	2358
		28.7998	2280
		28.8261	2300
		28.8523	2254
		28.8786	2246
		28.9048	2229
		28.9311	2228
		28.9574	2237
		28.9836	2258
		29.0099	2275
		29.0361	2190
		29.0624	2177
		29.0887	2203
		29.1149	2162
		29.1412	2166
		29.1674	2196
		29.1937	2242
		29.22	2203
		29.2462	2309
		29.2725	2179
		29.2987	2155
		29.325	2236
		29.3513	2199
		29.3775	2179
		29.4038	2201
		29.4301	2162
		29.4563	2131
		29.4826	2223
		29.5088	2051
		29.5351	2199
		29.5614	2166
		29.5876	2232
		29.6139	2194
		29.6401	2193
		29.6664	2252
		29.6927	2091
		29.7189	2116
		29.7452	2146
		29.7714	2106
		29.7977	2113
		29.824	2156
		29.8502	2123
		29.8765	2111
		29.9028	2110
		29.929	2136
		29.9553	2171
		29.9815	2155
		30.0078	2128
		30.0341	2070
		30.0603	2060
		30.0866	2118
		30.1128	2100
		30.1391	2086
		30.1654	2118
		30.1916	2058
		30.2179	2122
		30.2441	2114
		30.2704	2026
		30.2966	2073
		30.3229	2086
		30.3492	2042
		30.3754	2055
		30.4017	2078
		30.428	2099
		30.4542	2079
		30.4805	2075
		30.5067	2138
		30.533	2047
		30.5593	2031
		30.5855	2110
		30.6118	2048
		30.638	2050
		30.6643	2076
		30.6906	2037
		30.7168	2074
		30.7431	1889
		30.7693	2000
		30.7956	2009
		30.8219	2080
		30.8481	1976
		30.8744	2034
		30.9006	2051
		30.9269	2075
		30.9532	1988
		30.9794	2061
		31.0057	2049
		31.0319	2042
		31.0582	2071
		31.0845	2079
		31.1107	2052
		31.137	1928
		31.1633	1984
		31.1895	1916
		31.2158	1976
		31.242	1914
		31.2683	1960
		31.2946	1912
		31.3208	2003
		31.3471	1963
		31.3733	1928
		31.3996	1997
		31.4259	1966
		31.4521	1931
		31.4784	1941
		31.5046	1932
		31.5309	1811
		31.5572	2008
		31.5834	1910
		31.6097	2003
		31.6359	1900
		31.6622	1906
		31.6885	1921
		31.7147	1995
		31.741	2047
		31.7673	1944
		31.7935	1993
		31.8198	1958
		31.846	1890
		31.8723	1906
		31.8986	1859
		31.9248	1917
		31.9511	1903
		31.9773	1978
		32.0036	1868
		32.0299	1983
		32.0561	1927
		32.0824	1911
		32.1086	1916
		32.1349	1903
		32.1611	2007
		32.1874	1997
		32.2137	1915
		32.2399	2005
		32.2662	1934
		32.2925	1965
		32.3187	1871
		32.345	1858
		32.3712	1833
		32.3975	1958
		32.4238	1943
		32.45	1936
		32.4763	1837
		32.5025	1859
		32.5288	1910
		32.5551	1827
		32.5813	1798
		32.6076	1900
		32.6338	1869
		32.6601	1820
		32.6864	1831
		32.7126	1885
		32.7389	1739
		32.7651	1796
		32.7914	1849
		32.8177	1817
		32.8439	1800
		32.8702	1913
		32.8965	1796
		32.9227	1848
		32.949	1683
		32.9752	1854
		33.0015	1829
		33.0277	1867
		33.054	1786
		33.0803	1835
		33.1065	1771
		33.1328	1824
		33.1591	1863
		33.1853	1769
		33.2116	1793
		33.2378	1764
		33.2641	1801
		33.2904	1744
		33.3166	1840
		33.3429	1687
		33.3691	1772
		33.3954	1783
		33.4217	1827
		33.4479	1734
		33.4742	1735
		33.5004	1801
		33.5267	1750
		33.553	1686
		33.5792	1678
		33.6055	1869
		33.6317	1728
		33.658	1727
		33.6843	1714
		33.7105	1771
		33.7368	1826
		33.763	1786
		33.7893	1797
		33.8156	1742
		33.8418	1726
		33.8681	1770
		33.8944	1793
		33.9206	1806
		33.9469	1671
		33.9731	1721
		33.9994	1695
		34.0256	1740
		34.0519	1692
		34.0782	1682
		34.1044	1692
		34.1307	1693
		34.157	1735
		34.1832	1662
		34.2095	1703
		34.2357	1727
		34.262	1726
		34.2883	1646
		34.3145	1712
		34.3408	1689
		34.367	1702
		34.3933	1675
		34.4196	1738
		34.4458	1774
		34.4721	1638
		34.4983	1682
		34.5246	1729
		34.5509	1693
		34.5771	1673
		34.6034	1645
		34.6296	1652
		34.6559	1752
		34.6822	1625
		34.7084	1646
		34.7347	1732
		34.761	1593
		34.7872	1759
		34.8135	1680
		34.8397	1675
		34.866	1584
		34.8922	1633
		34.9185	1661
		34.9448	1621
		34.971	1647
		34.9973	1624
		35.0236	1629
		35.0498	1695
		35.0761	1678
		35.1023	1605
		35.1286	1649
		35.1549	1676
		35.1811	1569
		35.2074	1680
		35.2336	1661
		35.2599	1614
		35.2862	1636
		35.3124	1653
		35.3387	1602
		35.3649	1627
		35.3912	1620
		35.4175	1552
		35.4437	1597
		35.47	1583
		35.4963	1524
		35.5225	1656
		35.5488	1534
		35.575	1627
		35.6013	1597
		35.6275	1619
		35.6538	1633
		35.6801	1552
		35.7063	1589
		35.7326	1559
		35.7589	1609
		35.7851	1610
		35.8114	1521
		35.8376	1650
		35.8639	1578
		35.8901	1584
		35.9164	1648
		35.9427	1515
		35.9689	1552
		35.9952	1610
		36.0215	1595
		36.0477	1607
		36.074	1516
		36.1002	1628
		36.1265	1603
		36.1528	1465
		36.179	1559
		36.2053	1552
		36.2315	1578
		36.2578	1487
		36.2841	1563
		36.3103	1533
		36.3366	1544
		36.3628	1562
		36.3891	1531
		36.4154	1554
		36.4416	1507
		36.4679	1480
		36.4941	1511
		36.5204	1441
		36.5467	1567
		36.5729	1530
		36.5992	1521
		36.6255	1511
		36.6517	1537
		36.678	1469
		36.7042	1542
		36.7305	1483
		36.7567	1570
		36.783	1555
		36.8093	1509
		36.8355	1441
		36.8618	1494
		36.8881	1458
		36.9143	1541
		36.9406	1467
		36.9668	1437
		36.9931	1492
		37.0194	1550
		37.0456	1452
		37.0719	1437
		37.0981	1429
		37.1244	1486
		37.1507	1509
		37.1769	1501
		37.2032	1487
		37.2294	1456
		37.2557	1431
		37.282	1472
		37.3082	1513
		37.3345	1481
		37.3608	1489
		37.387	1475
		37.4133	1425
		37.4395	1432
		37.4658	1448
		37.492	1493
		37.5183	1467
		37.5446	1500
		37.5708	1461
		37.5971	1419
		37.6234	1494
		37.6496	1436
		37.6759	1458
		37.7021	1446
		37.7284	1312
		37.7546	1497
		37.7809	1448
		37.8072	1419
		37.8334	1518
		37.8597	1468
		37.886	1424
		37.9122	1504
		37.9385	1429
		37.9647	1501
		37.991	1494
		38.0173	1448
		38.0435	1391
		38.0698	1404
		38.096	1359
		38.1223	1387
		38.1486	1465
		38.1748	1487
		38.2011	1349
		38.2274	1419
		38.2536	1412
		38.2799	1423
		38.3061	1321
		38.3324	1416
		38.3586	1438
		38.3849	1419
		38.4112	1426
		38.4374	1351
		38.4637	1443
		38.49	1354
		38.5162	1373
		38.5425	1393
		38.5687	1370
		38.595	1418
		38.6213	1377
		38.6475	1345
		38.6738	1300
		38.7	1421
		38.7263	1359
		38.7526	1438
		38.7788	1391
		38.8051	1341
		38.8313	1268
		38.8576	1386
		38.8839	1257
		38.9101	1345
		38.9364	1387
		38.9626	1393
		38.9889	1456
		39.0152	1401
		39.0414	1432
		39.0677	1315
		39.0939	1345
		39.1202	1340
		39.1465	1413
		39.1727	1433
		39.199	1370
		39.2253	1367
		39.2515	1359
		39.2778	1360
		39.304	1351
		39.3303	1334
		39.3565	1346
		39.3828	1339
		39.4091	1336
		39.4353	1370
		39.4616	1268
		39.4879	1316
		39.5141	1361
		39.5404	1284
		39.5666	1361
		39.5929	1277
		39.6191	1386
		39.6454	1301
		39.6717	1388
		39.6979	1363
		39.7242	1331
		39.7505	1326
		39.7767	1343
		39.803	1299
		39.8292	1295
		39.8555	1347
		39.8818	1397
		39.908	1329
		39.9343	1315
		39.9605	1353
		39.9868	1381
		40.0131	1314
		40.0393	1291
		40.0656	1300
		40.0919	1289
		40.1181	1367
		40.1444	1304
		40.1706	1247
		40.1969	1322
		40.2231	1368
		40.2494	1369
		40.2757	1358
		40.3019	1298
		40.3282	1369
		40.3544	1220
		40.3807	1222
		40.407	1223
		40.4332	1229
		40.4595	1263
		40.4858	1384
		40.512	1353
		40.5383	1328
		40.5645	1222
		40.5908	1293
		40.6171	1258
		40.6433	1257
		40.6696	1295
		40.6958	1275
		40.7221	1325
		40.7484	1295
		40.7746	1300
		40.8009	1274
		40.8271	1341
		40.8534	1222
		40.8797	1294
		40.9059	1245
		40.9322	1216
		40.9584	1266
		40.9847	1206
		41.011	1251
		41.0372	1245
		41.0635	1222
		41.0898	1255
		41.116	1292
		41.1423	1275
		41.1685	1326
		41.1948	1267
		41.221	1284
		41.2473	1274
		41.2736	1249
		41.2998	1243
		41.3261	1242
		41.3524	1245
		41.3786	1226
		41.4049	1268
		41.4311	1336
		41.4574	1269
		41.4837	1291
		41.5099	1338
		41.5362	1222
		41.5624	1277
		41.5887	1248
		41.615	1262
		41.6412	1251
		41.6675	1203
		41.6937	1257
		41.72	1237
		41.7463	1232
		41.7725	1276
		41.7988	1236
		41.825	1249
		41.8513	1269
		41.8776	1233
		41.9038	1263
		41.9301	1263
		41.9564	1244
		41.9826	1217
		42.0089	1257
		42.0351	1227
		42.0614	1321
		42.0876	1207
		42.1139	1182
		42.1402	1208
		42.1664	1257
		42.1927	1231
		42.2189	1220
		42.2452	1313
		42.2715	1232
		42.2977	1226
		42.324	1256
		42.3503	1254
		42.3765	1197
		42.4028	1214
		42.429	1239
		42.4553	1215
		42.4816	1289
		42.5078	1330
		42.5341	1292
		42.5603	1297
		42.5866	1250
		42.6129	1286
		42.6391	1282
		42.6654	1221
		42.6916	1199
		42.7179	1253
		42.7442	1262
		42.7704	1222
		42.7967	1253
		42.8229	1241
		42.8492	1225
		42.8755	1226
		42.9017	1296
		42.928	1236
		42.9543	1244
		42.9805	1236
		43.0068	1268
		43.033	1254
		43.0593	1313
		43.0855	1233
		43.1118	1265
		43.1381	1241
		43.1643	1214
		43.1906	1182
		43.2169	1260
		43.2431	1238
		43.2694	1224
		43.2956	1180
		43.3219	1203
		43.3482	1186
		43.3744	1287
		43.4007	1230
		43.4269	1207
		43.4532	1238
		43.4795	1162
		43.5057	1205
		43.532	1238
		43.5582	1242
		43.5845	1167
		43.6108	1238
		43.637	1133
		43.6633	1237
		43.6895	1222
		43.7158	1262
		43.7421	1148
		43.7683	1177
		43.7946	1223
		43.8209	1280
		43.8471	1217
		43.8734	1153
		43.8996	1154
		43.9259	1153
		43.9522	1194
		43.9784	1231
		44.0047	1177
		44.0309	1227
		44.0572	1179
		44.0834	1169
		44.1097	1229
		44.136	1169
		44.1622	1147
		44.1885	1187
		44.2148	1190
		44.241	1222
		44.2673	1087
		44.2935	1145
		44.3198	1210
		44.3461	1147
		44.3723	1173
		44.3986	1167
		44.4248	1151
		44.4511	1187
		44.4774	1158
		44.5036	1164
		44.5299	1135
		44.5561	1212
		44.5824	1154
		44.6087	1103
		44.6349	1215
		44.6612	1089
		44.6874	1217
		44.7137	1176
		44.74	1141
		44.7662	1199
		44.7925	1205
		44.8188	1109
		44.845	1209
		44.8713	1127
		44.8975	1170
		44.9238	1145
		44.95	1123
		44.9763	1116
		45.0026	1142
		45.0288	1184
		45.0551	1125
		45.0814	1225
		45.1076	1106
		45.1339	1109
		45.1601	1161
		45.1864	1103
		45.2127	1086
		45.2389	1129
		45.2652	1102
		45.2914	1197
		45.3177	1107
		45.344	1119
		45.3702	1133
		45.3965	1075
		45.4227	1146
		45.449	1116
		45.4753	1111
		45.5015	1132
		45.5278	1048
		45.554	1115
		45.5803	1075
		45.6066	1116
		45.6328	1147
		45.6591	1171
		45.6853	1153
		45.7116	1075
		45.7379	1165
		45.7641	1101
		45.7904	1132
		45.8167	1115
		45.8429	1140
		45.8692	1052
		45.8954	1120
		45.9217	1132
		45.9479	996
		45.9742	1101
		46.0005	1095
		46.0267	1172
		46.053	1075
		46.0793	1180
		46.1055	1142
		46.1318	1066
		46.158	1067
		46.1843	1125
		46.2106	1077
		46.2368	1140
		46.2631	1160
		46.2893	1064
		46.3156	1115
		46.3419	1033
		46.3681	1120
		46.3944	1124
		46.4206	1085
		46.4469	1082
		46.4732	1065
		46.4994	1118
		46.5257	1085
		46.5519	1054
		46.5782	1092
		46.6045	953
		46.6307	1043
		46.657	1001
		46.6833	1061
		46.7095	1086
		46.7358	1079
		46.762	1036
		46.7883	1059
		46.8145	1098
		46.8408	1073
		46.8671	1047
		46.8933	1079
		46.9196	1077
		46.9459	1073
		46.9721	1059
		46.9984	1087
		47.0246	968
		47.0509	1089
		47.0772	1064
		47.1034	1082
		47.1297	999
		47.1559	1014
		47.1822	1043
		47.2085	1081
		47.2347	1041
		47.261	1050
		47.2872	1070
		47.3135	1012
		47.3398	1022
		47.366	973
		47.3923	1052
		47.4185	1034
		47.4448	1040
		47.4711	989
		47.4973	1040
		47.5236	1004
		47.5498	1037
		47.5761	1036
		47.6024	1025
		47.6286	1073
		47.6549	1055
		47.6812	1077
		47.7074	1025
		47.7337	1146
		47.7599	1080
		47.7862	1110
		47.8124	1135
		47.8387	1046
		47.865	1023
		47.8912	1030
		47.9175	988
		47.9438	1059
		47.97	1045
		47.9963	977
		48.0225	945
		48.0488	997
		48.0751	1057
		48.1013	1035
		48.1276	1033
		48.1538	1047
		48.1801	1016
		48.2064	995
		48.2326	1023
		48.2589	1083
		48.2851	1001
		48.3114	982
		48.3377	1065
		48.3639	1046
		48.3902	1035
		48.4164	951
		48.4427	1010
		48.469	1016
		48.4952	1037
		48.5215	970
		48.5478	971
		48.574	1022
		48.6003	1077
		48.6265	1018
		48.6528	999
		48.679	990
		48.7053	1017
		48.7316	1047
		48.7578	955
		48.7841	1043
		48.8103	1009
		48.8366	971
		48.8629	1028
		48.8891	996
		48.9154	1023
		48.9417	1019
		48.9679	1009
		48.9942	1029
		49.0204	1022
		49.0467	1011
		49.073	1019
		49.0992	1005
		49.1255	954
		49.1517	1021
		49.178	941
		49.2043	1020
		49.2305	992
		49.2568	967
		49.283	983
		49.3093	1025
		49.3356	1030
		49.3618	980
		49.3881	914
		49.4143	942
		49.4406	962
		49.4669	976
		49.4931	1002
		49.5194	969
		49.5457	983
		49.5719	1012
		49.5982	981
		49.6244	1026
		49.6507	977
		49.6769	973
		49.7032	982
		49.7295	945
		49.7557	981
		49.782	1019
		49.8083	1006
		49.8345	951
		49.8608	973
		49.887	913
		49.9133	975
		49.9396	979
		49.9658	943
		49.9921	1015
		50.0183	1006
		50.0446	951
		50.0709	997
		50.0971	908
		50.1234	942
		50.1496	893
		50.1759	988
		50.2022	957
		50.2284	968
		50.2547	985
		50.2809	963
		50.3072	962
		50.3335	950
		50.3597	994
		50.386	963
		50.4123	971
		50.4385	991
		50.4648	907
		50.491	933
		50.5173	938
		50.5436	875
		50.5698	975
		50.5961	971
		50.6223	935
		50.6486	933
		50.6748	973
		50.7011	909
		50.7274	849
		50.7536	935
		50.7799	895
		50.8062	978
		50.8324	940
		50.8587	844
		50.8849	932
		50.9112	887
		50.9375	922
		50.9637	943
		50.99	992
		51.0162	893
		51.0425	907
		51.0688	908
		51.095	924
		51.1213	980
		51.1475	982
		51.1738	933
		51.2001	930
		51.2263	964
		51.2526	923
		51.2788	899
		51.3051	927
		51.3314	900
		51.3576	919
		51.3839	904
		51.4102	923
		51.4364	931
		51.4627	849
		51.4889	936
		51.5152	913
		51.5414	885
		51.5677	931
		51.594	912
		51.6202	983
		51.6465	896
		51.6728	915
		51.699	958
		51.7253	919
		51.7515	889
		51.7778	943
		51.8041	914
		51.8303	921
		51.8566	938
		51.8828	947
		51.9091	931
		51.9354	930
		51.9616	914
		51.9879	921
		52.0141	951
		52.0404	953
		52.0667	901
		52.0929	946
		52.1192	895
		52.1454	903
		52.1717	974
		52.198	925
		52.2242	933
		52.2505	985
		52.2767	898
		52.303	923
		52.3293	908
		52.3555	935
		52.3818	901
		52.4081	906
		52.4343	867
		52.4606	910
		52.4868	807
		52.5131	877
		52.5393	955
		52.5656	897
		52.5919	932
		52.6181	880
		52.6444	912
		52.6707	889
		52.6969	908
		52.7232	919
		52.7494	856
		52.7757	854
		52.802	911
		52.8282	864
		52.8545	961
		52.8807	877
		52.907	885
		52.9333	896
		52.9595	924
		52.9858	932
		53.012	847
		53.0383	852
		53.0646	897
		53.0908	907
		53.1171	884
		53.1433	918
		53.1696	919
		53.1959	893
		53.2221	896
		53.2484	883
		53.2747	823
		53.3009	862
		53.3272	863
		53.3534	854
		53.3797	876
		53.4059	897
		53.4322	870
		53.4585	853
		53.4847	912
		53.511	881
		53.5373	918
		53.5635	934
		53.5898	869
		53.616	880
		53.6423	891
		53.6686	871
		53.6948	865
		53.7211	901
		53.7473	880
		53.7736	910
		53.7999	855
		53.8261	959
		53.8524	837
		53.8786	919
		53.9049	928
		53.9312	835
		53.9574	895
		53.9837	896
		54.0099	886
		54.0362	917
		54.0625	867
		54.0887	884
		54.115	886
		54.1412	877
		54.1675	857
		54.1938	865
		54.22	917
		54.2463	892
		54.2726	870
		54.2988	875
		54.3251	933
		54.3513	901
		54.3776	874
		54.4038	829
		54.4301	913
		54.4564	857
		54.4826	870
		54.5089	921
		54.5352	818
		54.5614	930
		54.5877	825
		54.6139	885
		54.6402	838
		54.6665	822
		54.6927	871
		54.719	894
		54.7452	855
		54.7715	858
		54.7978	922
		54.824	863
		54.8503	842
		54.8765	805
		54.9028	861
		54.9291	875
		54.9553	836
		54.9816	895
		55.0078	898
		55.0341	863
		55.0604	847
		55.0866	920
		55.1129	848
		55.1392	793
		55.1654	874
		55.1917	800
		55.2179	800
		55.2442	894
		55.2704	853
		55.2967	865
		55.323	872
		55.3492	872
		55.3755	845
		55.4017	800
		55.428	879
		55.4543	863
		55.4805	856
		55.5068	852
		55.5331	834
		55.5593	865
		55.5856	900
		55.6118	910
		55.6381	890
		55.6644	828
		55.6906	833
		55.7169	848
		55.7431	902
		55.7694	830
		55.7957	806
		55.8219	838
		55.8482	834
		55.8744	877
		55.9007	890
		55.927	886
		55.9532	853
		55.9795	844
		56.0057	837
		56.032	834
		56.0583	880
		56.0845	887
		56.1108	797
		56.1371	885
		56.1633	858
		56.1896	844
		56.2158	880
		56.2421	804
		56.2683	873
		56.2946	882
		56.3209	839
		56.3471	837
		56.3734	828
		56.3997	843
		56.4259	844
		56.4522	856
		56.4784	841
		56.5047	867
		56.531	850
		56.5572	917
		56.5835	807
		56.6097	830
		56.636	893
		56.6623	816
		56.6885	868
		56.7148	864
		56.741	827
		56.7673	819
		56.7936	896
		56.8198	835
		56.8461	862
		56.8723	852
		56.8986	827
		56.9249	841
		56.9511	858
		56.9774	848
		57.0037	885
		57.0299	820
		57.0562	882
		57.0824	872
		57.1087	838
		57.135	890
		57.1612	896
		57.1875	862
		57.2137	835
		57.24	794
		57.2662	853
		57.2925	807
		57.3188	817
		57.345	811
		57.3713	798
		57.3976	799
		57.4238	819
		57.4501	854
		57.4763	805
		57.5026	880
[truncated: 1,237 more rows]

## Sheet: Supplementary Figure 13
Supplementary Figure 13		Potential	Current										Potential	Current
		-0.776	-0.06778										-0.759	-0.06607
	Data 1	-0.775	-0.06742									Data 2	-0.758	-0.06566
		-0.774	-0.06706										-0.757	-0.06525
		-0.773	-0.06672										-0.756	-0.06485
		-0.772	-0.06637										-0.755	-0.06445
		-0.771	-0.06603										-0.754	-0.06404
		-0.77	-0.0657										-0.753	-0.06364
		-0.769	-0.06537										-0.752	-0.06325
		-0.768	-0.06504										-0.751	-0.06285
		-0.767	-0.06472										-0.75	-0.06245
		-0.766	-0.0644										-0.749	-0.06206
		-0.765	-0.06408										-0.748	-0.06167
		-0.764	-0.06377										-0.747	-0.06128
		-0.763	-0.06346										-0.746	-0.0609
		-0.762	-0.06316										-0.745	-0.06052
		-0.761	-0.06286										-0.744	-0.06014
		-0.76	-0.06256										-0.743	-0.05976
		-0.759	-0.06226										-0.742	-0.05939
		-0.758	-0.06197										-0.741	-0.05901
		-0.757	-0.06168										-0.74	-0.05865
		-0.756	-0.06139										-0.739	-0.05828
		-0.755	-0.0611										-0.738	-0.05791
		-0.754	-0.06081										-0.737	-0.05754
		-0.753	-0.06053										-0.736	-0.05717
		-0.752	-0.06025										-0.735	-0.05681
		-0.751	-0.05997										-0.734	-0.05645
		-0.75	-0.05969										-0.733	-0.05609
		-0.749	-0.05941										-0.732	-0.05573
		-0.748	-0.05914										-0.731	-0.05537
		-0.747	-0.05887										-0.73	-0.05501
		-0.746	-0.0586										-0.729	-0.05465
		-0.745	-0.05833										-0.728	-0.05431
		-0.744	-0.05806										-0.727	-0.05395
		-0.743	-0.0578										-0.726	-0.0536
		-0.742	-0.05753										-0.725	-0.05326
		-0.741	-0.05727										-0.724	-0.05291
		-0.74	-0.05701										-0.723	-0.05257
		-0.739	-0.05675										-0.722	-0.05223
		-0.738	-0.0565										-0.721	-0.05189
		-0.737	-0.05624										-0.72	-0.05155
		-0.736	-0.05599										-0.719	-0.05121
		-0.735	-0.05574										-0.718	-0.05087
		-0.734	-0.05549										-0.717	-0.05054
		-0.733	-0.05524										-0.716	-0.0502
		-0.732	-0.05499										-0.715	-0.04987
		-0.731	-0.05474										-0.714	-0.04954
		-0.73	-0.0545										-0.713	-0.04921
		-0.729	-0.05425										-0.712	-0.04889
		-0.728	-0.05401										-0.711	-0.04857
		-0.727	-0.05377										-0.71	-0.04824
		-0.726	-0.05353										-0.709	-0.04792
		-0.725	-0.05329										-0.708	-0.0476
		-0.724	-0.05305										-0.707	-0.04729
		-0.723	-0.05282										-0.706	-0.04696
		-0.722	-0.05258										-0.705	-0.04664
		-0.721	-0.05235										-0.704	-0.04633
		-0.72	-0.05211										-0.703	-0.04602
		-0.719	-0.05188										-0.702	-0.04571
		-0.718	-0.05165										-0.701	-0.0454
		-0.717	-0.05142										-0.7	-0.04509
		-0.716	-0.05119										-0.699	-0.04479
		-0.715	-0.05096										-0.698	-0.04448
		-0.714	-0.05074										-0.697	-0.04418
		-0.713	-0.05051										-0.696	-0.04388
		-0.712	-0.05028										-0.695	-0.04358
		-0.711	-0.05006										-0.694	-0.04328
		-0.71	-0.04983										-0.693	-0.043
		-0.709	-0.04961										-0.692	-0.04271
		-0.708	-0.04939										-0.691	-0.04242
		-0.707	-0.04917										-0.69	-0.04213
		-0.706	-0.04894										-0.689	-0.04183
		-0.705	-0.04872										-0.688	-0.04154
		-0.704	-0.0485										-0.687	-0.04126
		-0.703	-0.04828										-0.686	-0.04098
		-0.702	-0.04806										-0.685	-0.04069
		-0.701	-0.04785										-0.684	-0.04041
		-0.7	-0.04763										-0.683	-0.04013
		-0.699	-0.04741										-0.682	-0.03985
		-0.698	-0.0472										-0.681	-0.03957
		-0.697	-0.04698										-0.68	-0.03929
		-0.696	-0.04676										-0.679	-0.03901
		-0.695	-0.04655										-0.678	-0.03874
		-0.694	-0.04633										-0.677	-0.03847
		-0.693	-0.04612										-0.676	-0.03819
		-0.692	-0.04591										-0.675	-0.03793
		-0.691	-0.0457										-0.674	-0.03766
		-0.69	-0.04548										-0.673	-0.03739
		-0.689	-0.04527										-0.672	-0.03713
		-0.688	-0.04506										-0.671	-0.03687
		-0.687	-0.04485										-0.67	-0.03661
		-0.686	-0.04464										-0.669	-0.03635
		-0.685	-0.04443										-0.668	-0.03609
		-0.684	-0.04422										-0.667	-0.03584
		-0.683	-0.04401										-0.666	-0.03558
		-0.682	-0.0438										-0.665	-0.03532
		-0.681	-0.0436										-0.664	-0.03507
		-0.68	-0.04339										-0.663	-0.03482
		-0.679	-0.04318										-0.662	-0.03458
		-0.678	-0.04297										-0.661	-0.03433
		-0.677	-0.04277										-0.66	-0.03408
		-0.676	-0.04256										-0.659	-0.03384
		-0.675	-0.04236										-0.658	-0.0336
		-0.674	-0.04215										-0.657	-0.03336
		-0.673	-0.04195										-0.656	-0.03312
		-0.672	-0.04174										-0.655	-0.03288
		-0.671	-0.04154										-0.654	-0.03265
		-0.67	-0.04133										-0.653	-0.03241
		-0.669	-0.04113										-0.652	-0.03217
		-0.668	-0.04093										-0.651	-0.03194
		-0.667	-0.04072										-0.65	-0.03171
		-0.666	-0.04052										-0.649	-0.03148
		-0.665	-0.04032										-0.648	-0.03125
		-0.664	-0.04012										-0.647	-0.03102
		-0.663	-0.03991										-0.646	-0.03079
		-0.662	-0.03971										-0.645	-0.03057
		-0.661	-0.03951										-0.644	-0.03035
		-0.66	-0.03931										-0.643	-0.03013
		-0.659	-0.03911										-0.642	-0.02991
		-0.658	-0.03891										-0.641	-0.02969
		-0.657	-0.03871										-0.64	-0.02947
		-0.656	-0.03851										-0.639	-0.02926
		-0.655	-0.03832										-0.638	-0.02905
		-0.654	-0.03812										-0.637	-0.02884
		-0.653	-0.03792										-0.636	-0.02863
		-0.652	-0.03772										-0.635	-0.02842
		-0.651	-0.03753										-0.634	-0.02821
		-0.65	-0.03733										-0.633	-0.028
		-0.649	-0.03714										-0.632	-0.0278
		-0.648	-0.03694										-0.631	-0.02759
		-0.647	-0.03675										-0.63	-0.02739
		-0.646	-0.03656										-0.629	-0.0272
		-0.645	-0.03636										-0.628	-0.027
		-0.644	-0.03617										-0.627	-0.0268
		-0.643	-0.03598										-0.626	-0.0266
		-0.642	-0.03579										-0.625	-0.0264
		-0.641	-0.0356										-0.624	-0.02621
		-0.64	-0.03541										-0.623	-0.02602
		-0.639	-0.03522										-0.622	-0.02583
		-0.638	-0.03503										-0.621	-0.02564
		-0.637	-0.03484										-0.62	-0.02545
		-0.636	-0.03466										-0.619	-0.02526
		-0.635	-0.03447										-0.618	-0.02508
		-0.634	-0.03428										-0.617	-0.02489
		-0.633	-0.0341										-0.616	-0.02471
		-0.632	-0.03391										-0.615	-0.02453
		-0.631	-0.03373										-0.614	-0.02434
		-0.63	-0.03355										-0.613	-0.02417
		-0.629	-0.03336										-0.612	-0.02399
		-0.628	-0.03318										-0.611	-0.02381
		-0.627	-0.033										-0.61	-0.02363
		-0.626	-0.03282										-0.609	-0.02345
		-0.625	-0.03264										-0.608	-0.02327
		-0.624	-0.03246										-0.607	-0.0231
		-0.623	-0.03228										-0.606	-0.02293
		-0.622	-0.03211										-0.605	-0.02276
		-0.621	-0.03193										-0.604	-0.02259
		-0.62	-0.03175										-0.603	-0.02242
		-0.619	-0.03158										-0.602	-0.02226
		-0.618	-0.0314										-0.601	-0.02209
		-0.617	-0.03123										-0.6	-0.02193
		-0.616	-0.03106										-0.599	-0.02176
		-0.615	-0.03089										-0.598	-0.0216
		-0.614	-0.03071										-0.597	-0.02144
		-0.613	-0.03054										-0.596	-0.02129
		-0.612	-0.03037										-0.595	-0.02113
		-0.611	-0.03021										-0.594	-0.02097
		-0.61	-0.03004										-0.593	-0.02081
		-0.609	-0.02987										-0.592	-0.02066
		-0.608	-0.02971										-0.591	-0.0205
		-0.607	-0.02954										-0.59	-0.02035
		-0.606	-0.02938										-0.589	-0.0202
		-0.605	-0.02921										-0.588	-0.02005
		-0.604	-0.02905										-0.587	-0.0199
		-0.603	-0.02889										-0.586	-0.01975
		-0.602	-0.02873										-0.585	-0.0196
		-0.601	-0.02857										-0.584	-0.01945
		-0.6	-0.02841										-0.583	-0.0193
		-0.599	-0.02825										-0.582	-0.01916
		-0.598	-0.0281										-0.581	-0.01902
		-0.597	-0.02794										-0.58	-0.01888
		-0.596	-0.02779										-0.579	-0.01873
		-0.595	-0.02763										-0.578	-0.01859
		-0.594	-0.02748										-0.577	-0.01845
		-0.593	-0.02733										-0.576	-0.01831
		-0.592	-0.02718										-0.575	-0.01817
		-0.591	-0.02703										-0.574	-0.01804
		-0.59	-0.02688										-0.573	-0.0179
		-0.589	-0.02673										-0.572	-0.01777
		-0.588	-0.02658										-0.571	-0.01764
		-0.587	-0.02644										-0.57	-0.01751
		-0.586	-0.02629										-0.569	-0.01738
		-0.585	-0.02615										-0.568	-0.01725
		-0.584	-0.026										-0.567	-0.01712
		-0.583	-0.02586										-0.566	-0.01699
		-0.582	-0.02572										-0.565	-0.01686
		-0.581	-0.02558										-0.564	-0.01673
		-0.58	-0.02544										-0.563	-0.01661
		-0.579	-0.0253										-0.562	-0.01648
		-0.578	-0.02516										-0.561	-0.01636
		-0.577	-0.02502										-0.56	-0.01623
		-0.576	-0.02488										-0.559	-0.01611
		-0.575	-0.02475										-0.558	-0.01599
		-0.574	-0.02461										-0.557	-0.01587
		-0.573	-0.02447										-0.556	-0.01575
		-0.572	-0.02434										-0.555	-0.01563
		-0.571	-0.02421										-0.554	-0.0155
		-0.57	-0.02408										-0.553	-0.01538
		-0.569	-0.02394										-0.552	-0.01527
		-0.568	-0.02381										-0.551	-0.01515
		-0.567	-0.02368										-0.55	-0.01504
		-0.566	-0.02355										-0.549	-0.01492
		-0.565	-0.02343										-0.548	-0.01481
		-0.564	-0.0233										-0.547	-0.0147
		-0.563	-0.02317										-0.546	-0.01459
		-0.562	-0.02305										-0.545	-0.01448
		-0.561	-0.02292										-0.544	-0.01437
		-0.56	-0.0228										-0.543	-0.01426
		-0.559	-0.02268										-0.542	-0.01415
		-0.558	-0.02255										-0.541	-0.01404
		-0.557	-0.02243										-0.54	-0.01393
		-0.556	-0.02231										-0.539	-0.01383
		-0.555	-0.02219										-0.538	-0.01372
		-0.554	-0.02207										-0.537	-0.01362
		-0.553	-0.02195										-0.536	-0.01352
		-0.552	-0.02184										-0.535	-0.01342
		-0.551	-0.02172										-0.534	-0.01332
		-0.55	-0.02161										-0.533	-0.01321
		-0.549	-0.02149										-0.532	-0.01311
		-0.548	-0.02138										-0.531	-0.01301
		-0.547	-0.02126										-0.53	-0.01291
		-0.546	-0.02115										-0.529	-0.01281
		-0.545	-0.02104										-0.528	-0.01272
		-0.544	-0.02093										-0.527	-0.01262
		-0.543	-0.02082										-0.526	-0.01252
		-0.542	-0.02071										-0.525	-0.01243
		-0.541	-0.0206										-0.524	-0.01233
		-0.54	-0.02049										-0.523	-0.01224
		-0.539	-0.02038										-0.522	-0.01215
		-0.538	-0.02028										-0.521	-0.01205
		-0.537	-0.02017										-0.52	-0.01196
		-0.536	-0.02007										-0.519	-0.01187
		-0.535	-0.01996										-0.518	-0.01178
		-0.534	-0.01986										-0.517	-0.01169
		-0.533	-0.01975										-0.516	-0.0116
		-0.532	-0.01965										-0.515	-0.01152
		-0.531	-0.01955										-0.514	-0.01144
		-0.53	-0.01945										-0.513	-0.01136
		-0.529	-0.01935										-0.512	-0.01127
		-0.528	-0.01925										-0.511	-0.01118
		-0.527	-0.01915										-0.51	-0.0111
		-0.526	-0.01905										-0.509	-0.01101
		-0.525	-0.01895										-0.508	-0.01093
		-0.524	-0.01886										-0.507	-0.01085
		-0.523	-0.01876										-0.506	-0.01076
		-0.522	-0.01866										-0.505	-0.01068
		-0.521	-0.01857										-0.504	-0.0106
		-0.52	-0.01847										-0.503	-0.01052
		-0.519	-0.01838										-0.502	-0.01044
		-0.518	-0.01829										-0.501	-0.01036
		-0.517	-0.0182										-0.5	-0.01028
		-0.516	-0.0181										-0.499	-0.0102
		-0.515	-0.01801										-0.498	-0.01012
		-0.514	-0.01792										-0.497	-0.01005
		-0.513	-0.01783										-0.496	-0.00997
		-0.512	-0.01774										-0.495	-0.00989
		-0.511	-0.01765										-0.494	-0.00982
		-0.51	-0.01756										-0.493	-0.00974
		-0.509	-0.01748										-0.492	-0.00967
		-0.508	-0.01739										-0.491	-0.0096
		-0.507	-0.0173										-0.49	-0.00953
		-0.506	-0.01722										-0.489	-0.00945
		-0.505	-0.01713										-0.488	-0.00938
		-0.504	-0.01704										-0.487	-0.00931
		-0.503	-0.01696										-0.486	-0.00924
		-0.502	-0.01688										-0.485	-0.00917
		-0.501	-0.01679										-0.484	-0.0091
		-0.5	-0.01671										-0.483	-0.00903
		-0.499	-0.01663										-0.482	-0.00896
		-0.498	-0.01654										-0.481	-0.0089
		-0.497	-0.01646										-0.48	-0.00883
		-0.496	-0.01638										-0.479	-0.00876
		-0.495	-0.0163										-0.478	-0.00869
		-0.494	-0.01622										-0.477	-0.00863
		-0.493	-0.01614										-0.476	-0.00856
		-0.492	-0.01606										-0.475	-0.0085
		-0.491	-0.01598										-0.474	-0.00843
		-0.49	-0.0159										-0.473	-0.00837
		-0.489	-0.01582										-0.472	-0.00831
		-0.488	-0.01575										-0.471	-0.00824
		-0.487	-0.01567										-0.47	-0.00818
		-0.486	-0.01559										-0.469	-0.00812
		-0.485	-0.01551										-0.468	-0.00806
		-0.484	-0.01544										-0.467	-0.008
		-0.483	-0.01536										-0.466	-0.00793
		-0.482	-0.01529										-0.465	-0.00788
		-0.481	-0.01521										-0.464	-0.00782
		-0.48	-0.01514										-0.463	-0.00775
		-0.479	-0.01506										-0.462	-0.00769
		-0.478	-0.01499										-0.461	-0.00763
		-0.477	-0.01492										-0.46	-0.00757
		-0.476	-0.01485										-0.459	-0.00751
		-0.475	-0.01477										-0.458	-0.00745
		-0.474	-0.0147										-0.457	-0.0074
		-0.473	-0.01463										-0.456	-0.00735
		-0.472	-0.01456										-0.455	-0.00729
		-0.471	-0.01449										-0.454	-0.00724
		-0.47	-0.01442										-0.453	-0.00718
		-0.469	-0.01435										-0.452	-0.00713
		-0.468	-0.01428										-0.451	-0.00707
		-0.467	-0.01421										-0.45	-0.00702
		-0.466	-0.01414										-0.449	-0.00697
		-0.465	-0.01408										-0.448	-0.00691
		-0.464	-0.01401										-0.447	-0.00686
		-0.463	-0.01394										-0.446	-0.00681
		-0.462	-0.01387										-0.445	-0.00676
		-0.461	-0.01381										-0.444	-0.0067
		-0.46	-0.01374										-0.443	-0.00666
		-0.459	-0.01368										-0.442	-0.00661
		-0.458	-0.01361										-0.441	-0.00656
		-0.457	-0.01355										-0.44	-0.0065
		-0.456	-0.01348										-0.439	-0.00645
		-0.455	-0.01342										-0.438	-0.00641
		-0.454	-0.01335										-0.437	-0.00636
		-0.453	-0.01329										-0.436	-0.00631
		-0.452	-0.01323										-0.435	-0.00626
		-0.451	-0.01316										-0.434	-0.00622
		-0.45	-0.0131										-0.433	-0.00617
		-0.449	-0.01304										-0.432	-0.00612
		-0.448	-0.01297										-0.431	-0.00608
		-0.447	-0.01291										-0.43	-0.00603
		-0.446	-0.01285										-0.429	-0.00598
		-0.445	-0.01279										-0.428	-0.00594
		-0.444	-0.01273										-0.427	-0.0059
		-0.443	-0.01267										-0.426	-0.00585
		-0.442	-0.01261										-0.425	-0.0058
		-0.441	-0.01255										-0.424	-0.00576
		-0.44	-0.01249										-0.423	-0.00572
		-0.439	-0.01243										-0.422	-0.00568
		-0.438	-0.01237										-0.421	-0.00564
		-0.437	-0.01231										-0.42	-0.00559
		-0.436	-0.01226										-0.419	-0.00555
		-0.435	-0.0122										-0.418	-0.00551
		-0.434	-0.01214										-0.417	-0.00546
		-0.433	-0.01208										-0.416	-0.00542
		-0.432	-0.01203										-0.415	-0.00538
		-0.431	-0.01197										-0.414	-0.00534
		-0.43	-0.01192										-0.413	-0.0053
		-0.429	-0.01186										-0.412	-0.00526
		-0.428	-0.0118										-0.411	-0.00522
		-0.427	-0.01175										-0.41	-0.00518
		-0.426	-0.01169										-0.409	-0.00514
		-0.425	-0.01164										-0.408	-0.0051
		-0.424	-0.01159										-0.407	-0.00506
		-0.423	-0.01153										-0.406	-0.00502
		-0.422	-0.01148										-0.405	-0.00498
		-0.421	-0.01143										-0.404	-0.00494
		-0.42	-0.01137										-0.403	-0.0049
		-0.419	-0.01132										-0.402	-0.00487
		-0.418	-0.01127										-0.401	-0.00483
		-0.417	-0.01122										-0.4	-0.00479
		-0.416	-0.01116										-0.399	-0.00475
		-0.415	-0.01111										-0.398	-0.00472
		-0.414	-0.01106										-0.397	-0.00468
		-0.413	-0.01101										-0.396	-0.00464
		-0.412	-0.01096										-0.395	-0.00461
		-0.411	-0.01091										-0.394	-0.00457
		-0.41	-0.01086										-0.393	-0.00454
		-0.409	-0.01081										-0.392	-0.0045
		-0.408	-0.01076										-0.391	-0.00446
		-0.407	-0.01071										-0.39	-0.00443
		-0.406	-0.01066										-0.389	-0.00439
		-0.405	-0.01061										-0.388	-0.00436
		-0.404	-0.01056										-0.387	-0.00433
		-0.403	-0.01051										-0.386	-0.00429
		-0.402	-0.01046										-0.385	-0.00426
		-0.401	-0.01041										-0.384	-0.00422
		-0.4	-0.01037										-0.383	-0.00419
		-0.399	-0.01032										-0.382	-0.00416
		-0.398	-0.01027										-0.381	-0.00412
		-0.397	-0.01022										-0.38	-0.00409
		-0.396	-0.01018										-0.379	-0.00406
		-0.395	-0.01013										-0.378	-0.00402
		-0.394	-0.01008										-0.377	-0.00399
		-0.393	-0.01003										-0.376	-0.00396
		-0.392	-0.00999										-0.375	-0.00393
		-0.391	-0.00994										-0.374	-0.0039
		-0.39	-0.00989										-0.373	-0.00386
		-0.389	-0.00985										-0.372	-0.00383
		-0.388	-0.0098										-0.371	-0.0038
		-0.387	-0.00976										-0.37	-0.00377
		-0.386	-0.00971										-0.369	-0.00374
		-0.385	-0.00967										-0.368	-0.00371
		-0.384	-0.00962										-0.367	-0.00368
		-0.383	-0.00958										-0.366	-0.00365
		-0.382	-0.00954										-0.365	-0.00362
		-0.381	-0.00949										-0.364	-0.00359
		-0.38	-0.00945										-0.363	-0.00356
		-0.379	-0.0094										-0.362	-0.00353
		-0.378	-0.00936										-0.361	-0.0035
		-0.377	-0.00932										-0.36	-0.00347
		-0.376	-0.00927										-0.359	-0.00344
		-0.375	-0.00923										-0.358	-0.00341
		-0.374	-0.00919										-0.357	-0.00338
		-0.373	-0.00915										-0.356	-0.00335
		-0.372	-0.0091										-0.355	-0.00333
		-0.371	-0.00906										-0.354	-0.0033
		-0.37	-0.00902										-0.353	-0.00327
		-0.369	-0.00898										-0.352	-0.00324
		-0.368	-0.00894										-0.351	-0.00321
		-0.367	-0.00889										-0.35	-0.00318
		-0.366	-0.00885										-0.349	-0.00316
		-0.365	-0.00881										-0.348	-0.00313
		-0.364	-0.00877										-0.347	-0.00311
		-0.363	-0.00873										-0.346	-0.00308
		-0.362	-0.00869										-0.345	-0.00305
		-0.361	-0.00865										-0.344	-0.00303
		-0.36	-0.00861										-0.343	-0.003
		-0.359	-0.00857										-0.342	-0.00297
		-0.358	-0.00853										-0.341	-0.00295
		-0.357	-0.00849										-0.34	-0.00292
		-0.356	-0.00845										-0.339	-0.00289
		-0.355	-0.00841										-0.338	-0.00287
		-0.354	-0.00837										-0.337	-0.00284
		-0.353	-0.00833										-0.336	-0.00282
		-0.352	-0.00829										-0.335	-0.00279
		-0.351	-0.00825										-0.334	-0.00277
		-0.35	-0.00822										-0.333	-0.00274
		-0.349	-0.00818										-0.332	-0.00272
		-0.348	-0.00814										-0.331	-0.00269
		-0.347	-0.0081										-0.33	-0.00267
		-0.346	-0.00806										-0.329	-0.00265
		-0.345	-0.00802										-0.328	-0.00262
		-0.344	-0.00799										-0.327	-0.0026
		-0.343	-0.00795										-0.326	-0.00257
		-0.342	-0.00791										-0.325	-0.00255
		-0.341	-0.00787										-0.324	-0.00252
		-0.34	-0.00784										-0.323	-0.0025
		-0.339	-0.0078										-0.322	-0.00248
		-0.338	-0.00776										-0.321	-0.00246
		-0.337	-0.00773										-0.32	-0.00243
		-0.336	-0.00769										-0.319	-0.00241
		-0.335	-0.00765										-0.318	-0.00239
		-0.334	-0.00762										-0.317	-0.00236
		-0.333	-0.00758										-0.316	-0.00234
		-0.332	-0.00754										-0.315	-0.00232
		-0.331	-0.00751										-0.314	-0.0023
		-0.33	-0.00747										-0.313	-0.00227
		-0.329	-0.00744										-0.312	-0.00225
		-0.328	-0.0074										-0.311	-0.00223
		-0.327	-0.00737										-0.31	-0.00221
		-0.326	-0.00733										-0.309	-0.00219
		-0.325	-0.0073										-0.308	-0.00216
		-0.324	-0.00726										-0.307	-0.00214
		-0.323	-0.00723										-0.306	-0.00212
		-0.322	-0.0072										-0.305	-0.0021
		-0.321	-0.00716										-0.304	-0.00208
		-0.32	-0.00713										-0.303	-0.00206
		-0.319	-0.00709										-0.302	-0.00204
		-0.318	-0.00706										-0.301	-0.00202
		-0.317	-0.00703										-0.3	-0.002
		-0.316	-0.00699										-0.299	-0.00198
		-0.315	-0.00696										-0.298	-0.00196
		-0.314	-0.00693										-0.297	-0.00194
		-0.313	-0.0069										-0.296	-0.00192
		-0.312	-0.00686										-0.295	-0.0019
		-0.311	-0.00683										-0.294	-0.00187
		-0.31	-0.0068										-0.293	-0.00186
		-0.309	-0.00677										-0.292	-0.00184
		-0.308	-0.00673										-0.291	-0.00182
		-0.307	-0.0067										-0.29	-0.0018
		-0.306	-0.00667										-0.289	-0.00178
		-0.305	-0.00664										-0.288	-0.00176
		-0.304	-0.00661										-0.287	-0.00175
		-0.303	-0.00658										-0.286	-0.00173
		-0.302	-0.00654										-0.285	-0.00171
		-0.301	-0.00651										-0.284	-0.00169
		-0.3	-0.00648										-0.283	-0.00167
		-0.299	-0.00645										-0.282	-0.00165
		-0.298	-0.00642										-0.281	-0.00163
		-0.297	-0.00639										-0.28	-0.00161
		-0.296	-0.00636										-0.279	-0.0016
		-0.295	-0.00633										-0.278	-0.00158
		-0.294	-0.0063										-0.277	-0.00156
		-0.293	-0.00627										-0.276	-0.00154
		-0.292	-0.00624										-0.275	-0.00153
		-0.291	-0.00621										-0.274	-0.00151
		-0.29	-0.00618										-0.273	-0.00149
		-0.289	-0.00615										-0.272	-0.00147
		-0.288	-0.00612										-0.271	-0.00146
		-0.287	-0.00609										-0.27	-0.00144
		-0.286	-0.00606										-0.269	-0.00142
		-0.285	-0.00603										-0.268	-0.0014
		-0.284	-0.006										-0.267	-0.00139
		-0.283	-0.00597										-0.266	-0.00137
		-0.282	-0.00595										-0.265	-0.00135
		-0.281	-0.00592										-0.264	-0.00134
		-0.28	-0.00589										-0.263	-0.00132
		-0.279	-0.00586										-0.262	-0.0013
		-0.278	-0.00583										-0.261	-0.00129
		-0.277	-0.00581										-0.26	-0.00127
		-0.276	-0.00578										-0.259	-0.00125
		-0.275	-0.00575										-0.258	-0.00124
		-0.274	-0.00572										-0.257	-0.00122
		-0.273	-0.00569										-0.256	-0.00121
		-0.272	-0.00567										-0.255	-0.00119
		-0.271	-0.00564										-0.254	-0.00117
		-0.27	-0.00561										-0.253	-0.00116
		-0.269	-0.00558										-0.252	-0.00114
		-0.268	-0.00556										-0.251	-0.00113
		-0.267	-0.00553										-0.25	-0.00111
		-0.266	-0.00551										-0.249	-0.0011
		-0.265	-0.00548										-0.248	-0.00108
		-0.264	-0.00545										-0.247	-0.00107
		-0.263	-0.00543										-0.246	-0.00105
		-0.262	-0.0054										-0.245	-0.00104
		-0.261	-0.00537										-0.244	-0.00102
		-0.26	-0.00535										-0.243	-0.00101
		-0.259	-0.00532										-0.242	-0.0009924
		-0.258	-0.0053										-0.241	-0.0009787
		-0.257	-0.00527										-0.24	-0.0009638
		-0.256	-0.00524										-0.239	-0.0009492
		-0.255	-0.00522										-0.238	-0.0009351
		-0.254	-0.00519										-0.237	-0.0009208
		-0.253	-0.00517										-0.236	-0.000907
		-0.252	-0.00514										-0.235	-0.0008926
		-0.251	-0.00512										-0.234	-0.0008786
		-0.25	-0.00509										-0.233	-0.0008652
		-0.249	-0.00507										-0.232	-0.0008511
		-0.248	-0.00504										-0.231	-0.0008371
		-0.247	-0.00502										-0.23	-0.0008239
		-0.246	-0.00499										-0.229	-0.0008104
		-0.245	-0.00497										-0.228	-0.000796
		-0.244	-0.00494										-0.227	-0.0007829
		-0.243	-0.00492										-0.226	-0.0007685
		-0.242	-0.00489										-0.225	-0.0007547
		-0.241	-0.00487										-0.224	-0.000742
		-0.24	-0.00485										-0.223	-0.0007288
		-0.239	-0.00482										-0.222	-0.0007157
		-0.238	-0.0048										-0.221	-0.0007029
		-0.237	-0.00477										-0.22	-0.0006898
		-0.236	-0.00475										-0.219	-0.0006786
		-0.235	-0.00473										-0.218	-0.000666
		-0.234	-0.0047										-0.217	-0.0006524
		-0.233	-0.00468										-0.216	-0.0006415
		-0.232	-0.00466										-0.215	-0.000629
		-0.231	-0.00463										-0.214	-0.000617
		-0.23	-0.00461										-0.213	-0.0006038
		-0.229	-0.00459										-0.212	-0.0005914
		-0.228	-0.00456										-0.211	-0.0005798
		-0.227	-0.00454										-0.21	-0.000567
		-0.226	-0.00452										-0.209	-0.0005536
		-0.225	-0.0045										-0.208	-0.0005425
		-0.224	-0.00447										-0.207	-0.0005309
		-0.223	-0.00445										-0.206	-0.0005192
		-0.222	-0.00443										-0.205	-0.0005065
		-0.221	-0.00441										-0.204	-0.0004935
		-0.22	-0.00439										-0.203	-0.0004831
		-0.219	-0.00436										-0.202	-0.0004712
		-0.218	-0.00434										-0.201	-0.0004602
		-0.217	-0.00432										-0.2	-0.0004499
		-0.216	-0.0043										-0.199	-0.0004381
		-0.215	-0.00428										-0.198	-0.0004277
		-0.214	-0.00426										-0.197	-0.0004167
		-0.213	-0.00424										-0.196	-0.0004056
		-0.212	-0.00421										-0.195	-0.0003945
		-0.211	-0.00419										-0.194	-0.0003831
		-0.21	-0.00417										-0.193	-0.0003729
		-0.209	-0.00415										-0.192	-0.0003611
		-0.208	-0.00413										-0.191	-0.0003507
		-0.207	-0.00411										-0.19	-0.0003394
		-0.206	-0.00409										-0.189	-0.0003281
		-0.205	-0.00407										-0.188	-0.0003174
		-0.204	-0.00405										-0.187	-0.0003077
		-0.203	-0.00403										-0.186	-0.0002983
		-0.202	-0.00401										-0.185	-0.0002866
		-0.201	-0.00399										-0.184	-0.0002764
		-0.2	-0.00397										-0.183	-0.0002666
		-0.199	-0.00395										-0.182	-0.0002577
		-0.198	-0.00393										-0.181	-0.0002479
		-0.197	-0.00391										-0.18	-0.0002385
		-0.196	-0.00389										-0.179	-0.00023
		-0.195	-0.00387										-0.178	-0.0002204
		-0.194	-0.00385										-0.177	-0.0002116
		-0.193	-0.00383										-0.176	-0.0002022
		-0.192	-0.00381										-0.175	-0.0001938
		-0.191	-0.00379										-0.174	-0.000184
		-0.19	-0.00377										-0.173	-0.0001745
		-0.189	-0.00375										-0.172	-0.0001641
		-0.188	-0.00373										-0.171	-0.0001557
		-0.187	-0.00371										-0.17	-0.0001449
		-0.186	-0.00369										-0.169	-0.0001358
		-0.185	-0.00368										-0.168	-0.0001274
		-0.184	-0.00366										-0.167	-0.0001171
		-0.183	-0.00364										-0.166	-0.0001069
		-0.182	-0.00362										-0.165	-9.685e-05
		-0.181	-0.0036										-0.164	-8.76e-05
		-0.18	-0.00359										-0.163	-7.844e-05
		-0.179	-0.00357										-0.162	-7.007e-05
		-0.178	-0.00355										-0.161	-6.131e-05
		-0.177	-0.00353										-0.16	-5.087e-05
		-0.176	-0.00351										-0.159	-4.211e-05
		-0.175	-0.00349										-0.158	-3.472e-05
		-0.174	-0.00348										-0.157	-2.655e-05
		-0.173	-0.00346										-0.156	-1.798e-05
		-0.172	-0.00344										-0.155	-1.109e-05
		-0.171	-0.00343										-0.154	-1.93e-06
		-0.17	-0.00341										-0.153	6.735e-06
		-0.169	-0.00339										-0.152	1.481e-05
		-0.168	-0.00337										-0.151	2.249e-05
		-0.167	-0.00336										-0.15	2.988e-05
		-0.166	-0.00334										-0.149	3.775e-05
		-0.165	-0.00332										-0.148	4.671e-05
		-0.164	-0.00331										-0.147	5.528e-05
		-0.163	-0.00329										-0.146	6.326e-05
		-0.162	-0.00327										-0.145	7.104e-05
		-0.161	-0.00326										-0.144	7.96e-05
		-0.16	-0.00324										-0.143	8.768e-05
		-0.159	-0.00322										-0.142	9.536e-05
		-0.158	-0.00321										-0.141	0.0001038
		-0.157	-0.00319										-0.14	0.0001124
		-0.156	-0.00318										-0.139	0.0001179
		-0.155	-0.00316										-0.138	0.000127
		-0.154	-0.00314										-0.137	0.0001347
		-0.153	-0.00313										-0.136	0.0001433
		-0.152	-0.00311										-0.135	0.0001509
		-0.151	-0.0031										-0.134	0.0001584
		-0.15	-0.00308										-0.133	0.0001665
		-0.149	-0.00307										-0.132	0.0001745
		-0.148	-0.00305										-0.131	0.0001836
		-0.147	-0.00303										-0.13	0.0001902
		-0.146	-0.00302										-0.129	0.0001972
		-0.145	-0.003										-0.128	0.0002046
		-0.144	-0.00299										-0.127	0.0002134
		-0.143	-0.00298										-0.126	0.0002205
		-0.142	-0.00296										-0.125	0.000228
		-0.141	-0.00295										-0.124	0.0002345
		-0.14	-0.00293										-0.123	0.0002421
		-0.139	-0.00292										-0.122	0.0002483
		-0.138	-0.0029										-0.121	0.0002567
		-0.137	-0.00289										-0.12	0.0002623
		-0.136	-0.00287										-0.119	0.0002697
		-0.135	-0.00286										-0.118	0.0002765
		-0.134	-0.00284										-0.117	0.000283
		-0.133	-0.00283										-0.116	0.0002889
		-0.132	-0.00281										-0.115	0.0002971
		-0.131	-0.0028										-0.114	0.0003028
		-0.13	-0.00279										-0.113	0.0003085
		-0.129	-0.00277										-0.112	0.0003144
		-0.128	-0.00276										-0.111	0.0003216
		-0.127	-0.00275										-0.11	0.0003274
		-0.126	-0.00273										-0.109	0.0003349
		-0.125	-0.00272										-0.108	0.0003414
		-0.124	-0.0027										-0.107	0.0003464
		-0.123	-0.00269										-0.106	0.0003526
		-0.122	-0.00268										-0.105	0.0003596
		-0.121	-0.00266										-0.104	0.0003651
		-0.12	-0.00265										-0.103	0.0003719
		-0.119	-0.00264										-0.102	0.0003786
		-0.118	-0.00263										-0.101	0.0003843
		-0.117	-0.00261										-0.1	0.0003902
		-0.116	-0.0026										-0.099	0.0003957
		-0.115	-0.00259										-0.098	0.000401
		-0.114	-0.00257										-0.097	0.0004058
		-0.113	-0.00256										-0.096	0.0004144
		-0.112	-0.00255										-0.095	0.0004197
		-0.111	-0.00254										-0.094	0.000425
		-0.11	-0.00252										-0.093	0.0004308
		-0.109	-0.00251										-0.092	0.0004359
		-0.108	-0.0025										-0.091	0.000441
		-0.107	-0.00249										-0.09	0.000447
		-0.106	-0.00247										-0.089	0.0004511
		-0.105	-0.00246										-0.088	0.0004573
		-0.104	-0.00245										-0.087	0.0004634
		-0.103	-0.00244										-0.086	0.0004685
		-0.102	-0.00243										-0.085	0.0004741
		-0.101	-0.00241										-0.084	0.0004799
		-0.1	-0.0024										-0.083	0.0004853
		-0.099	-0.00239										-0.082	0.0004909
		-0.098	-0.00238										-0.081	0.0004959
		-0.097	-0.00237										-0.08	0.0005016
		-0.096	-0.00236										-0.079	0.0005072
		-0.095	-0.00234										-0.078	0.0005107
		-0.094	-0.00233										-0.077	0.0005163
		-0.093	-0.00232										-0.076	0.0005212
		-0.092	-0.00231										-0.075	0.0005268
		-0.091	-0.0023										-0.074	0.0005326
		-0.09	-0.00229										-0.073	0.0005371
		-0.089	-0.00228										-0.072	0.0005417
		-0.088	-0.00227										-0.071	0.0005475
		-0.087	-0.00226										-0.07	0.0005526
		-0.086	-0.00224										-0.069	0.0005579
		-0.085	-0.00223										-0.068	0.0005615
		-0.084	-0.00222										-0.067	0.0005665
		-0.083	-0.00221										-0.066	0.000573
		-0.082	-0.0022										-0.065	0.0005769
		-0.081	-0.00219										-0.064	0.0005819
		-0.08	-0.00218										-0.063	0.000588
		-0.079	-0.00217										-0.062	0.0005916
		-0.078	-0.00216										-0.061	0.0005968
		-0.077	-0.00215										-0.06	0.0006008
		-0.076	-0.00214										-0.059	0.0006058
		-0.075	-0.00213										-0.058	0.0006108
		-0.074	-0.00212										-0.057	0.0006166
		-0.073	-0.00211										-0.056	0.0006202
		-0.072	-0.0021										-0.055	0.0006258
		-0.071	-0.00209										-0.054	0.0006303
		-0.07	-0.00208										-0.053	0.0006343
		-0.069	-0.00207										-0.052	0.00064
		-0.068	-0.00206										-0.051	0.0006456
		-0.067	-0.00205										-0.05	0.0006485
		-0.066	-0.00204										-0.049	0.0006535
		-0.065	-0.00203										-0.048	0.0006575
		-0.064	-0.00202										-0.047	0.0006619
		-0.063	-0.00201										-0.046	0.0006658
		-0.062	-0.002										-0.045	0.0006709
		-0.061	-0.00199										-0.044	0.0006762
		-0.06	-0.00198										-0.043	0.0006792
		-0.059	-0.00197										-0.042	0.0006848
		-0.058	-0.00196										-0.041	0.0006881
		-0.057	-0.00195										-0.04	0.0006929
		-0.056	-0.00194										-0.039	0.000698
		-0.055	-0.00193										-0.038	0.000701
		-0.054	-0.00193										-0.037	0.0007067
		-0.053	-0.00192										-0.036	0.0007111
		-0.052	-0.00191										-0.035	0.0007138
		-0.051	-0.0019										-0.034	0.0007186
		-0.05	-0.00189										-0.033	0.0007224
		-0.049	-0.00188										-0.032	0.0007263
		-0.048	-0.00187										-0.031	0.0007317
		-0.047	-0.00186										-0.03	0.0007343
		-0.046	-0.00186										-0.029	0.0007386
		-0.045	-0.00185										-0.028	0.0007436
		-0.044	-0.00184										-0.027	0.0007465
		-0.043	-0.00183										-0.026	0.0007498
		-0.042	-0.00182										-0.025	0.000755
		-0.041	-0.00181										-0.024	0.0007589
		-0.04	-0.00181										-0.023	0.0007632
		-0.039	-0.0018										-0.022	0.0007668
		-0.038	-0.00179										-0.021	0.0007709
		-0.037	-0.00178										-0.02	0.0007748
		-0.036	-0.00177										-0.019	0.0007802
		-0.035	-0.00177										-0.018	0.0007834
		-0.034	-0.00176										-0.017	0.0007876
		-0.033	-0.00175										-0.016	0.0007917
		-0.032	-0.00174										-0.015	0.0007962
		-0.031	-0.00174										-0.014	0.0007987
		-0.03	-0.00173										-0.013	0.0008029
		-0.029	-0.00172										-0.012	0.0008076
		-0.028	-0.00171										-0.011	0.0008108
		-0.027	-0.0017										-0.01	0.0008152
		-0.026	-0.0017										-0.009	0.0008197
		-0.025	-0.00169										-0.008	0.0008223
		-0.024	-0.00168										-0.007	0.0008286
		-0.023	-0.00167										-0.006	0.0008321
		-0.022	-0.00167										-0.005	0.0008352
		-0.021	-0.00166										-0.004	0.0008398
		-0.02	-0.00165										-0.003	0.0008432
		-0.019	-0.00164										-0.002	0.000848
		-0.018	-0.00164										-0.001	0.0008514
		-0.017	-0.00163										0	0.0008602
		-0.016	-0.00162										0.001	0.0008634
		-0.015	-0.00161										0.002	0.0008672
		-0.014	-0.00161										0.003	0.0008701
		-0.013	-0.0016										0.004	0.0008749
		-0.012	-0.00159										0.005	0.0008779
		-0.011	-0.00159										0.006	0.0008823
		-0.01	-0.00158										0.007	0.0008861
		-0.009	-0.00157										0.008	0.0008895
		-0.008	-0.00157										0.009	0.000894
		-0.007	-0.00156										0.01	0.0008976
		-0.006	-0.00155										0.011	0.0009008
		-0.005	-0.00154										0.012	0.0009051
		-0.004	-0.00154										0.013	0.0009086
		-0.003	-0.00153										0.014	0.000913
		-0.002	-0.00152										0.015	0.000917
		-0.001	-0.00152										0.016	0.0009212
		0	-0.00151										0.017	0.0009251
		0.001	-0.0015										0.018	0.0009284
		0.002	-0.0015										0.019	0.0009325
		0.003	-0.00149										0.02	0.0009366
		0.004	-0.00148										0.021	0.0009398
		0.005	-0.00148										0.022	0.0009443
		0.006	-0.00147										0.023	0.0009466
		0.007	-0.00146										0.024	0.0009508
		0.008	-0.00145										0.025	0.0009556
		0.009	-0.00145										0.026	0.0009587
		0.01	-0.00144										0.027	0.0009634
		0.011	-0.00144										0.028	0.0009666
		0.012	-0.00143										0.029	0.0009695
		0.013	-0.00142										0.03	0.0009728
		0.014	-0.00142										0.031	0.0009762
		0.015	-0.00141										0.032	0.0009812
		0.016	-0.0014										0.033	0.0009853
		0.017	-0.0014										0.034	0.0009883
		0.018	-0.00139										0.035	0.0009924
		0.019	-0.00138										0.036	0.0009965
		0.02	-0.00138										0.037	0.0009995
		0.021	-0.00137										0.038	0.001
		0.022	-0.00137										0.039	0.00101
		0.023	-0.00136										0.04	0.00101
		0.024	-0.00135										0.041	0.00102
		0.025	-0.00135										0.042	0.00102
		0.026	-0.00134										0.043	0.00102
		0.027	-0.00134										0.044	0.00103
		0.028	-0.00133										0.045	0.00103
		0.029	-0.00132										0.046	0.00104
		0.03	-0.00132										0.047	0.00104
		0.031	-0.00131										0.048	0.00104
		0.032	-0.00131										0.049	0.00105
		0.033	-0.0013										0.05	0.00105
		0.034	-0.00129										0.051	0.00106
		0.035	-0.00129										0.052	0.00106
		0.036	-0.00128										0.053	0.00106
		0.037	-0.00128										0.054	0.00107
		0.038	-0.00127										0.055	0.00107
		0.039	-0.00126										0.056	0.00108
		0.04	-0.00126										0.057	0.00108
		0.041	-0.00125										0.058	0.00108
		0.042	-0.00125										0.059	0.00109
		0.043	-0.00124										0.06	0.00109
		0.044	-0.00123										0.061	0.0011
		0.045	-0.00123										0.062	0.0011
		0.046	-0.00122										0.063	0.00111
		0.047	-0.00122										0.064	0.00111
		0.048	-0.00121										0.065	0.00111
		0.049	-0.00121										0.066	0.00112
		0.05	-0.0012										0.067	0.00112
		0.051	-0.00119										0.068	0.00113
		0.052	-0.00119										0.069	0.00113
		0.053	-0.00118										0.07	0.00113
		0.054	-0.00118										0.071	0.00114
		0.055	-0.00117										0.072	0.00114
		0.056	-0.00117										0.073	0.00115
		0.057	-0.00116										0.074	0.00115
		0.058	-0.00116										0.075	0.00116
		0.059	-0.00115										0.076	0.00116
		0.06	-0.00114										0.077	0.00116
		0.061	-0.00114										0.078	0.00117
		0.062	-0.00113										0.079	0.00117
		0.063	-0.00113										0.08	0.00118
		0.064	-0.00112										0.081	0.00118
		0.065	-0.00112										0.082	0.00118
		0.066	-0.00111										0.083	0.00119
		0.067	-0.00111										0.084	0.00119
		0.068	-0.0011										0.085	0.0012
		0.069	-0.00109										0.086	0.0012
		0.07	-0.00109										0.087	0.0012
		0.071	-0.00108										0.088	0.00121
		0.072	-0.00108										0.089	0.00121
		0.073	-0.00107										0.09	0.00121
		0.074	-0.00107										0.091	0.00122
		0.075	-0.00106										0.092	0.00122
		0.076	-0.00105										0.093	0.00123
		0.077	-0.00105										0.094	0.00123
		0.078	-0.00104										0.095	0.00123
		0.079	-0.00104										0.096	0.00124
		0.08	-0.00103										0.097	0.00124
		0.081	-0.00103										0.098	0.00124
		0.082	-0.00102										0.099	0.00125
		0.083	-0.00102										0.1	0.00125
		0.084	-0.00101										0.101	0.00126
		0.085	-0.00101										0.102	0.00126
		0.086	-0.001										0.103	0.00127
		0.087	-0.0009962										0.104	0.00127
		0.088	-0.0009909										0.105	0.00127
		0.089	-0.0009856										0.106	0.00128
		0.09	-0.0009803										0.107	0.00128
		0.091	-0.000975										0.108	0.00128
		0.092	-0.0009697										0.109	0.00129
		0.093	-0.0009644										0.11	0.00129
		0.094	-0.0009592										0.111	0.00129
		0.095	-0.0009539										0.112	0.0013
		0.096	-0.0009486										0.113	0.0013
		0.097	-0.0009434										0.114	0.00131
		0.098	-0.0009381										0.115	0.00131
		0.099	-0.0009329										0.116	0.00131
		0.1	-0.0009276										0.117	0.00132
		0.101	-0.0009224										0.118	0.00132
		0.102	-0.0009172										0.119	0.00133
		0.103	-0.0009119										0.12	0.00133
		0.104	-0.0009067										0.121	0.00133
		0.105	-0.0009015										0.122	0.00134
		0.106	-0.0008963										0.123	0.00134
		0.107	-0.0008911										0.124	0.00134
		0.108	-0.0008859										0.125	0.00135
		0.109	-0.0008808										0.126	0.00135
		0.11	-0.0008756										0.127	0.00135
		0.111	-0.0008704										0.128	0.00136
		0.112	-0.0008653										0.129	0.00136
		0.113	-0.0008601										0.13	0.00136
		0.114	-0.000855										0.131	0.00137
		0.115	-0.0008499										0.132	0.00137
		0.116	-0.0008447										0.133	0.00137
		0.117	-0.0008396										0.134	0.00138
		0.118	-0.0008345										0.135	0.00138
		0.119	-0.0008294										0.136	0.00138
		0.12	-0.0008243										0.137	0.00139
		0.121	-0.0008192										0.138	0.00139
		0.122	-0.0008142										0.139	0.0014
		0.123	-0.0008091										0.14	0.0014
		0.124	-0.000804										0.141	0.0014
		0.125	-0.000799										0.142	0.00141
		0.126	-0.000794										0.143	0.00141
		0.127	-0.000789										0.144	0.00141
		0.128	-0.000784										0.145	0.00142
		0.129	-0.000779										0.146	0.00142
		0.13	-0.000774										0.147	0.00142
		0.131	-0.0007691										0.148	0.00143
		0.132	-0.0007641										0.149	0.00143
		0.133	-0.0007592										0.15	0.00143
		0.134	-0.0007543										0.151	0.00144
		0.135	-0.0007494										0.152	0.00144
		0.136	-0.0007445										0.153	0.00144
		0.137	-0.0007397										0.154	0.00145
		0.138	-0.0007349										0.155	0.00145
		0.139	-0.0007301										0.156	0.00145
		0.14	-0.0007253										0.157	0.00146
		0.141	-0.0007205										0.158	0.00146
		0.142	-0.0007158										0.159	0.00146
		0.143	-0.0007111										0.16	0.00147
		0.144	-0.0007064										0.161	0.00147
		0.145	-0.0007017										0.162	0.00148
		0.146	-0.000697										0.163	0.00148
		0.147	-0.0006924										0.164	0.00149
		0.148	-0.0006878										0.165	0.00149
		0.149	-0.0006832										0.166	0.00149
		0.15	-0.0006786										0.167	0.0015
		0.151	-0.0006741										0.168	0.0015
		0.152	-0.0006695										0.169	0.00151
		0.153	-0.000665										0.17	0.00151
		0.154	-0.0006605										0.171	0.00151
		0.155	-0.000656										0.172	0.00152
		0.156	-0.0006515										0.173	0.00152
		0.157	-0.000647										0.174	0.00153
		0.158	-0.0006426										0.175	0.00153
		0.159	-0.0006381										0.176	0.00153
		0.16	-0.0006337										0.177	0.00154
		0.161	-0.0006292										0.178	0.00154
		0.162	-0.0006248										0.179	0.00155
		0.163	-0.0006203										0.18	0.00155
		0.164	-0.0006159										0.181	0.00156
		0.165	-0.0006115										0.182	0.00156
		0.166	-0.0006071										0.183	0.00157
		0.167	-0.0006027										0.184	0.00157
		0.168	-0.0005983										0.185	0.00158
		0.169	-0.0005939										0.186	0.00158
		0.17	-0.0005895										0.187	0.00159
		0.171	-0.0005851										0.188	0.00159
		0.172	-0.0005807										0.189	0.0016
		0.173	-0.0005763										0.19	0.0016
		0.174	-0.0005719										0.191	0.00161
		0.175	-0.0005676										0.192	0.00161
		0.176	-0.0005632										0.193	0.00162
		0.177	-0.0005589										0.194	0.00162
		0.178	-0.0005545										0.195	0.00163
		0.179	-0.0005502										0.196	0.00164
		0.18	-0.0005459										0.197	0.00164
		0.181	-0.0005416										0.198	0.00165
		0.182	-0.0005373										0.199	0.00165
		0.183	-0.000533										0.2	0.00166
		0.184	-0.0005288										0.201	0.00166
		0.185	-0.0005246										0.202	0.00167
		0.186	-0.0005203										0.203	0.00168
		0.187	-0.0005161										0.204	0.00169
		0.188	-0.0005119										0.205	0.00169
		0.189	-0.0005077										0.206	0.0017
		0.19	-0.0005036										0.207	0.00171
		0.191	-0.0004994										0.208	0.00171
		0.192	-0.0004953										0.209	0.00172
		0.193	-0.0004912										0.21	0.00173
		0.194	-0.0004871										0.211	0.00174
		0.195	-0.000483										0.212	0.00175
		0.196	-0.0004789										0.213	0.00176
		0.197	-0.0004748										0.214	0.00177
		0.198	-0.0004707										0.215	0.00178
		0.199	-0.0004666										0.216	0.00179
		0.2	-0.0004625										0.217	0.0018
		0.201	-0.0004584										0.218	0.00181
		0.202	-0.0004543										0.219	0.00182
		0.203	-0.0004502										0.22	0.00183
		0.204	-0.000446										0.221	0.00183
		0.205	-0.0004419										0.222	0.00185
		0.206	-0.0004378										0.223	0.00186
		0.207	-0.0004336										0.224	0.00187
		0.208	-0.0004294										0.225	0.00188
		0.209	-0.0004253										0.226	0.00189
		0.21	-0.000421										0.227	0.0019
		0.211	-0.0004168										0.228	0.00192
		0.212	-0.0004126										0.229	0.00193
		0.213	-0.0004083										0.23	0.00195
		0.214	-0.0004039										0.231	0.00196
		0.215	-0.0003996										0.232	0.00197
		0.216	-0.0003952										0.233	0.00199
		0.217	-0.0003908										0.234	0.002
		0.218	-0.0003864										0.235	0.00202
		0.219	-0.0003819										0.236	0.00203
		0.22	-0.0003774										0.237	0.00205
		0.221	-0.0003729										0.238	0.00207
		0.222	-0.0003683										0.239	0.00209
		0.223	-0.0003637										0.24	0.0021
		0.224	-0.0003591										0.241	0.00212
		0.225	-0.0003544										0.242	0.00214
		0.226	-0.0003498										0.243	0.00216
		0.227	-0.0003451										0.244	0.00218
		0.228	-0.0003403										0.245	0.0022
		0.229	-0.0003356										0.246	0.00222
		0.23	-0.0003308										0.247	0.00224
		0.231	-0.0003259										0.248	0.00226
		0.232	-0.000321										0.249	0.00229
		0.233	-0.0003161										0.25	0.00231
		0.234	-0.0003112										0.251	0.00234
		0.235	-0.0003062										0.252	0.00236
		0.236	-0.0003012										0.253	0.00239
		0.237	-0.0002961										0.254	0.00242
		0.238	-0.000291										0.255	0.00245
		0.239	-0.0002858										0.256	0.00248
		0.24	-0.0002805										0.257	0.00251
		0.241	-0.0002752										0.258	0.00254
		0.242	-0.0002699										0.259	0.00257
		0.243	-0.0002644										0.26	0.00261
		0.244	-0.0002589										0.261	0.00264
		0.245	-0.0002533										0.262	0.00267
		0.246	-0.0002476										0.263	0.00271
		0.247	-0.0002418										0.264	0.00275
		0.248	-0.000236										0.265	0.00279
		0.249	-0.00023										0.266	0.00283
		0.25	-0.000224										0.267	0.00287
		0.251	-0.0002178										0.268	0.00292
		0.252	-0.0002115										0.269	0.00296
		0.253	-0.0002052										0.27	0.00301
		0.254	-0.0001986										0.271	0.00305
		0.255	-0.000192										0.272	0.0031
		0.256	-0.0001852										0.273	0.00315
		0.257	-0.0001783										0.274	0.00321
		0.258	-0.0001712										0.275	0.00326
		0.259	-0.0001639										0.276	0.00332
		0.26	-0.0001565										0.277	0.00338
		0.261	-0.0001489										0.278	0.00344
		0.262	-0.0001411										0.279	0.0035
		0.263	-0.0001332										0.28	0.00356
		0.264	-0.000125										0.281	0.00363
		0.265	-0.0001167										0.282	0.00369
		0.266	-0.0001081										0.283	0.00377
		0.267	-9.936e-05										0.284	0.00384
		0.268	-9.037e-05										0.285	0.00391
		0.269	-8.117e-05										0.286	0.00399
		0.27	-7.172e-05										0.287	0.00407
		0.271	-6.204e-05										0.288	0.00416
		0.272	-5.211e-05										0.289	0.00424
		0.273	-4.193e-05										0.29	0.00432
		0.274	-3.148e-05										0.291	0.00441
		0.275	-2.075e-05										0.292	0.0045
		0.276	-9.724e-06										0.293	0.0046
		0.277	1.598e-06										0.294	0.0047
		0.278	1.323e-05										0.295	0.00481
		0.279	2.519e-05										0.296	0.00491
		0.28	3.749e-05										0.297	0.00503
		0.281	5.014e-05										0.298	0.00514
		0.282	6.314e-05										0.299	0.00526
		0.283	7.651e-05										0.3	0.00538
		0.284	9.027e-05										0.301	0.0055
		0.285	0.0001044										0.302	0.00564
		0.286	0.000119										0.303	0.00577
		0.287	0.0001339										0.304	0.00591
		0.288	0.0001493										0.305	0.00605
		0.289	0.0001652										0.306	0.00619
		0.29	0.0001815										0.307	0.00635
		0.291	0.0001983										0.308	0.00651
		0.292	0.0002155										0.309	0.00666
		0.293	0.0002333										0.31	0.00683
		0.294	0.0002516										0.311	0.007
		0.295	0.0002704										0.312	0.00718
		0.296	0.0002898										0.313	0.00737
		0.297	0.0003097										0.314	0.00755
		0.298	0.0003303										0.315	0.00775
		0.299	0.0003515										0.316	0.00795
		0.3	0.0003733										0.317	0.00817
		0.301	0.0003958										0.318	0.00838
		0.302	0.0004191										0.319	0.0086
		0.303	0.000443										0.32	0.00882
		0.304	0.0004678										0.321	0.00906
		0.305	0.0004933										0.322	0.0093
		0.306	0.0005197										0.323	0.00955
		0.307	0.0005469										0.324	0.0098
		0.308	0.000575										0.325	0.01006
		0.309	0.000604										0.326	0.01033
		0.31	0.000634										0.327	0.01061
		0.311	0.000665										0.328	0.0109
		0.312	0.000697										0.329	0.01119
		0.313	0.00073										0.33	0.01149
		0.314	0.0007642										0.331	0.01181
		0.315	0.0007996										0.332	0.01213
		0.316	0.0008361										0.333	0.01245
		0.317	0.000874										0.334	0.01279
		0.318	0.0009131										0.335	0.01314
		0.319	0.0009536										0.336	0.0135
		0.32	0.0009954										0.337	0.01386
		0.321	0.00104										0.338	0.01424
		0.322	0.00108										0.339	0.01462
		0.323	0.00113										0.34	0.01502
		0.324	0.00118										0.341	0.01543
		0.325	0.00123										0.342	0.01585
		0.326	0.00128										0.343	0.01629
		0.327	0.00133										0.344	0.01673
		0.328	0.00139										0.345	0.01718
		0.329	0.00145										0.346	0.01765
		0.33	0.0015										0.347	0.01812
		0.331	0.00157										0.348	0.0186
		0.332	0.00163										0.349	0.0191
		0.333	0.00169										0.35	0.01962
		0.334	0.00176										0.351	0.02012
		0.335	0.00183										0.352	0.02066
		0.336	0.0019										0.353	0.02121
		0.337	0.00198										0.354	0.02177
		0.338	0.00206										0.355	0.02234
		0.339	0.00214										0.356	0.02293
		0.34	0.00222										0.357	0.02353
		0.341	0.00231										0.358	0.02416
		0.342	0.0024										0.359	0.02479
		0.343	0.00249										0.36	0.02543
		0.344	0.00258										0.361	0.02608
		0.345	0.00268										0.362	0.02675
		0.346	0.00278										0.363	0.02744
		0.347	0.00289										0.364	0.02813
		0.348	0.00299										0.365	0.02884
		0.349	0.00311										0.366	0.02957
		0.35	0.00322										0.367	0.03031
		0.351	0.00334										0.368	0.03107
		0.352	0.00347										0.369	0.03184
		0.353	0.00359										0.37	0.03263
		0.354	0.00372										0.371	0.03343
		0.355	0.00386										0.372	0.03423
		0.356	0.004										0.373	0.03506
		0.357	0.00415										0.374	0.03589
		0.358	0.00429										0.375	0.03674
		0.359	0.00445										0.376	0.0376
		0.36	0.00461										0.377	0.03848
		0.361	0.00477										0.378	0.03939
		0.362	0.00494										0.379	0.04031
		0.363	0.00511										0.38	0.04123
		0.364	0.0053										0.381	0.04216
		0.365	0.00548										0.382	0.04312
		0.366	0.00567										0.383	0.04409
		0.367	0.00587										0.384	0.04506
		0.368	0.00607										0.385	0.04605
		0.369	0.00628										0.386	0.04705
		0.37	0.00649										0.387	0.04808
		0.371	0.00671										0.388	0.0491
		0.372	0.00694										0.389	0.05013
		0.373	0.00717										0.39	0.05118
		0.374	0.00741										0.391	0.05222
		0.375	0.00766										0.392	0.05329
		0.376	0.00791										0.393	0.05437
		0.377	0.00817										0.394	0.05546
		0.378	0.00843										0.395	0.05655
		0.379	0.00871										0.396	0.05765
		0.38	0.00899										0.397	0.05876
		0.381	0.00927										0.398	0.05989
		0.382	0.00957										0.399	0.061
		0.383	0.00987										0.4	0.06213
		0.384	0.01018										0.401	0.06328
		0.385	0.01049										0.402	0.06442
		0.386	0.01081										0.403	0.06557
		0.387	0.01114										0.404	0.06672
		0.388	0.01148										0.405	0.06786
		0.389	0.01183										0.406	0.06901
		0.39	0.01218										0.407	0.07016
		0.391	0.01254										0.408	0.07133
		0.392	0.0129										0.409	0.0725
		0.393	0.01328										0.41	0.07369
		0.394	0.01366										0.411	0.07486
		0.395	0.01405										0.412	0.07602
		0.396	0.01444										0.413	0.07717
		0.397	0.01485										0.414	0.07832
		0.398	0.01526										0.415	0.07948
		0.399	0.01567										0.416	0.08063
		0.4	0.0161										0.417	0.08177
		0.401	0.01653										0.418	0.08291
		0.402	0.01696										0.419	0.08404
		0.403	0.01741										0.42	0.08517
		0.404	0.01786										0.421	0.08629
		0.405	0.01831										0.422	0.08742
		0.406	0.01878										0.423	0.08852
		0.407	0.01924										0.424	0.08962
		0.408	0.01972										0.425	0.09073
		0.409	0.0202										0.426	0.09181
		0.41	0.02068										0.427	0.09289
		0.411	0.02117										0.428	0.09395
		0.412	0.02166										0.429	0.09502
		0.413	0.02216										0.43	0.09608
		0.414	0.02266										0.431	0.09711
		0.415	0.02317										0.432	0.09814
		0.416	0.02368										0.433	0.09915
		0.417	0.02419										0.434	0.1001
		0.418	0.02471										0.435	0.1011
		0.419	0.02523										0.436	0.1021
		0.42	0.02575										0.437	0.1031
		0.421	0.02627										0.438	0.104
		0.422	0.02679										0.439	0.105
		0.423	0.02732										0.44	0.1059
		0.424	0.02785										0.441	0.1068
		0.425	0.02837										0.442	0.1077
		0.426	0.0289										0.443	0.1085
		0.427	0.02942										0.444	0.1094
		0.428	0.02995										0.445	0.1102
		0.429	0.03047										0.446	0.111
		0.43	0.03099										0.447	0.1118
		0.431	0.03151										0.448	0.1126
		0.432	0.03203										0.449	0.1133
		0.433	0.03254										0.45	0.1141
		0.434	0.03305										0.451	0.1148
		0.435	0.03356										0.452	0.1155
		0.436	0.03406										0.453	0.1161
		0.437	0.03455										0.454	0.1168
		0.438	0.03504										0.455	0.1174
		0.439	0.03553										0.456	0.118
		0.44	0.03601										0.457	0.1186
		0.441	0.03648										0.458	0.1192
		0.442	0.03694										0.459	0.1197
		0.443	0.0374										0.46	0.1202
		0.444	0.03785										0.461	0.1207
		0.445	0.03829										0.462	0.1211
		0.446	0.03872										0.463	0.1216
		0.447	0.03914										0.464	0.122
		0.448	0.03955										0.465	0.1224
		0.449	0.03995										0.466	0.1227
		0.45	0.04034										0.467	0.1231
		0.451	0.04072										0.468	0.1234
		0.452	0.04109										0.469	0.1236
		0.453	0.04144										0.47	0.1239
		0.454	0.04178										0.471	0.1241
		0.455	0.04212										0.472	0.1243
		0.456	0.04244										0.473	0.1245
		0.457	0.04274										0.474	0.1246
		0.458	0.04303										0.475	0.1247
		0.459	0.04331										0.476	0.1248
		0.46	0.04358										0.477	0.1249
		0.461	0.04383										0.478	0.125
		0.462	0.04407										0.479	0.125
		0.463	0.04429										0.48	0.125
		0.464	0.0445										0.481	0.1249
		0.465	0.0447										0.482	0.1249
		0.466	0.04488										0.483	0.1248
		0.467	0.04505										0.484	0.1247
		0.468	0.04521										0.485	0.1246
		0.469	0.04534										0.486	0.1244
		0.47	0.04547										0.487	0.1242
		0.471	0.04558										0.488	0.1241
		0.472	0.04568										0.489	0.1239
		0.473	0.04576										0.49	0.1236
		0.474	0.04583										0.491	0.1234
		0.475	0.04589										0.492	0.1231
		0.476	0.04593										0.493	0.1228
		0.477	0.04597										0.494	0.1225
		0.478	0.04598										0.495	0.1222
		0.479	0.04599										0.496	0.1219
		0.48	0.04598										0.497	0.1215
		0.481	0.04596										0.498	0.1211
		0.482	0.04593										0.499	0.1208
		0.483	0.04589										0.5	0.1204
		0.484	0.04584										0.501	0.1199
		0.485	0.04578										0.502	0.1195
		0.486	0.0457										0.503	0.1191
		0.487	0.04562										0.504	0.1186
		0.488	0.04553										0.505	0.1182
		0.489	0.04542										0.506	0.1177
		0.49	0.04531										0.507	0.1172
		0.491	0.04519										0.508	0.1168
		0.492	0.04507										0.509	0.1163
		0.493	0.04493										0.51	0.1158
		0.494	0.04479										0.511	0.1153
		0.495	0.04464										0.512	0.1148
		0.496	0.04448										0.513	0.1143
		0.497	0.04432										0.514	0.1137
		0.498	0.04415										0.515	0.1132
		0.499	0.04398										0.516	0.1127
		0.5	0.0438										0.517	0.1122
		0.501	0.04362										0.518	0.1116
		0.502	0.04343										0.519	0.1111
		0.503	0.04324										0.52	0.1105
		0.504	0.04305										0.521	0.11
		0.505	0.04285										0.522	0.1094
		0.506	0.04265										0.523	0.1089
		0.507	0.04245										0.524	0.1083
		0.508	0.04224										0.525	0.1078
		0.509	0.04204										0.526	0.1073
		0.51	0.04183										0.527	0.1067
		0.511	0.04162										0.528	0.1062
		0.512	0.0414										0.529	0.1056
		0.513	0.04119										0.53	0.1051
		0.514	0.04098										0.531	0.1045
		0.515	0.04076										0.532	0.104
		0.516	0.04055										0.533	0.1034
		0.517	0.04033										0.534	0.1029
		0.518	0.04012										0.535	0.1024
		0.519	0.03991										0.536	0.1018
		0.52	0.03969										0.537	0.1013
		0.521	0.03948										0.538	0.1007
		0.522	0.03927										0.539	0.1002
		0.523	0.03905										0.54	0.0997
		0.524	0.03884										0.541	0.09918
		0.525	0.03863										0.542	0.09866
		0.526	0.03842										0.543	0.09815
		0.527	0.03822										0.544	0.09764
		0.528	0.03801										0.545	0.09713
		0.529	0.03781										0.546	0.09662
		0.53	0.03761										0.547	0.09612
		0.531	0.0374										0.548	0.09561
		0.532	0.03721										0.549	0.09512
		0.533	0.03701										0.55	0.09462
		0.534	0.03681										0.551	0.09412
		0.535	0.03662										0.552	0.09364
		0.536	0.03643										0.553	0.09316
		0.537	0.03624										0.554	0.09268
		0.538	0.03605										0.555	0.09221
		0.539	0.03586										0.556	0.09173
		0.54	0.03568										0.557	0.09126
		0.541	0.0355										0.558	0.0908
		0.542	0.03532										0.559	0.09034
		0.543	0.03514										0.56	0.08988
		0.544	0.03497										0.561	0.08943
		0.545	0.03479										0.562	0.08897
		0.546	0.03462										0.563	0.08854
		0.547	0.03445										0.564	0.0881
		0.548	0.03428										0.565	0.08766
		0.549	0.03412										0.566	0.08722
		0.55	0.03396										0.567	0.08679
		0.551	0.03379										0.568	0.08636
		0.552	0.03364										0.569	0.08594
		0.553	0.03348										0.57	0.08552
		0.554	0.03332										0.571	0.08511
		0.555	0.03317										0.572	0.0847
		0.556	0.03302										0.573	0.08429
		0.557	0.03287										0.574	0.08388
		0.558	0.03272										0.575	0.08349
		0.559	0.03257										0.576	0.08309
		0.56	0.03243										0.577	0.08272
		0.561	0.03229										0.578	0.08232
		0.562	0.03215										0.579	0.08194
		0.563	0.03201										0.58	0.08156
		0.564	0.03187										0.581	0.08118
		0.565	0.03174										0.582	0.08081
		0.566	0.03161										0.583	0.08044
		0.567	0.03147										0.584	0.08007
		0.568	0.03134										0.585	0.0797
		0.569	0.03122										0.586	0.07934
		0.57	0.03109										0.587	0.07898
		0.571	0.03097										0.588	0.07862
		0.572	0.03084										0.589	0.07826
		0.573	0.03072										0.59	0.07791
		0.574	0.0306										0.591	0.07757
		0.575	0.03048										0.592	0.07723
		0.576	0.03037										0.593	0.07689
		0.577	0.03025										0.594	0.07655
		0.578	0.03014										0.595	0.07622
		0.579	0.03003										0.596	0.07589
		0.58	0.02992										0.597	0.07556
		0.581	0.02981										0.598	0.07523
		0.582	0.0297										0.599	0.07491
		0.583	0.0296										0.6	0.07459
		0.584	0.02949										0.601	0.07427
		0.585	0.02939										0.602	0.07396
		0.586	0.02929										0.603	0.07365
		0.587	0.02919										0.604	0.07334
		0.588	0.02909										0.605	0.07304
		0.589	0.02899										0.606	0.07274
		0.59	0.02889										0.607	0.07244
		0.591	0.0288										0.608	0.07215
		0.592	0.0287										0.609	0.07184
		0.593	0.02861										0.61	0.07156
		0.594	0.02852										0.611	0.07126
		0.595	0.02843										0.612	0.07097
		0.596	0.02834										0.613	0.07068
		0.597	0.02825										0.614	0.07041
		0.598	0.02816										0.615	0.07012
		0.599	0.02808										0.616	0.06985
		0.6	0.02799										0.617	0.06957
		0.601	0.02791										0.618	0.0693
		0.602	0.02782										0.619	0.06903
		0.603	0.02774										0.62	0.06877
		0.604	0.02766										0.621	0.0685
		0.605	0.02758										0.622	0.06824
		0.606	0.0275										0.623	0.06797
		0.607	0.02742										0.624	0.06772
		0.608	0.02735										0.625	0.06746
		0.609	0.02727										0.626	0.06721
		0.61	0.02719										0.627	0.06696
		0.611	0.02712										0.628	0.06671
		0.612	0.02705										0.629	0.06646
		0.613	0.02697										0.63	0.06622
		0.614	0.0269										0.631	0.06597
		0.615	0.02683										0.632	0.06573
		0.616	0.02676										0.633	0.06549
		0.617	0.02669										0.634	0.06525
		0.618	0.02662										0.635	0.06502
		0.619	0.02655										0.636	0.06479
		0.62	0.02648										0.637	0.06455
		0.621	0.02642										0.638	0.06432
		0.622	0.02635										0.639	0.0641
		0.623	0.02629										0.64	0.06387
		0.624	0.02622										0.641	0.06364
		0.625	0.02616										0.642	0.06342
		0.626	0.0261										0.643	0.06319
		0.627	0.02603										0.644	0.06297
		0.628	0.02597										0.645	0.06275
		0.629	0.02591										0.646	0.06254
		0.63	0.02585										0.647	0.06233
		0.631	0.02579										0.648	0.06211
		0.632	0.02573										0.649	0.0619
		0.633	0.02568										0.65	0.06169
		0.634	0.02562										0.651	0.06148
		0.635	0.02556										0.652	0.06128
		0.636	0.02551										0.653	0.06108
		0.637	0.02545										0.654	0.06088
		0.638	0.02539										0.655	0.06068
		0.639	0.02534										0.656	0.06048
		0.64	0.02529										0.657	0.06028
		0.641	0.02523										0.658	0.06008
		0.642	0.02518										0.659	0.05989
		0.643	0.02513										0.66	0.0597
		0.644	0.02508										0.661	0.05951
		0.645	0.02502										0.662	0.05932
		0.646	0.02497										0.663	0.05913
		0.647	0.02492										0.664	0.05894
		0.648	0.02487										0.665	0.05876
		0.649	0.02482										0.666	0.05857
		0.65	0.02477										0.667	0.05839
		0.651	0.02473										0.668	0.05821
		0.652	0.02468										0.669	0.05803
		0.653	0.02463										0.67	0.05785
		0.654	0.02458										0.671	0.05768
		0.655	0.02454										0.672	0.0575
		0.656	0.02449										0.673	0.05733
		0.657	0.02444										0.674	0.05716
		0.658	0.0244										0.675	0.05699
		0.659	0.02435										0.676	0.05682
		0.66	0.02431										0.677	0.05666
		0.661	0.02427										0.678	0.05649
		0.662	0.02422										0.679	0.05633
		0.663	0.02418										0.68	0.05616
		0.664	0.02413										0.681	0.056
		0.665	0.02409										0.682	0.05584
		0.666	0.02405										0.683	0.05568
		0.667	0.02401										0.684	0.05551
		0.668	0.02397										0.685	0.05536
		0.669	0.02392										0.686	0.05519
		0.67	0.02388										0.687	0.05504
		0.671	0.02384										0.688	0.05488
		0.672	0.0238										0.689	0.05473
		0.673	0.02376										0.69	0.05458
		0.674	0.02372										0.691	0.05443
		0.675	0.02368										0.692	0.05428
		0.676	0.02365										0.693	0.05413
		0.677	0.02361										0.694	0.05398
		0.678	0.02357										0.695	0.05384
		0.679	0.02353										0.696	0.05369
		0.68	0.02349										0.697	0.05356
		0.681	0.02346										0.698	0.05341
		0.682	0.02342										0.699	0.05328
		0.683	0.02338										0.7	0.05313
		0.684	0.02335										0.701	0.053
		0.685	0.02331										0.702	0.05285
		0.686	0.02328										0.703	0.05272
		0.687	0.02324										0.704	0.05258
		0.688	0.02321										0.705	0.05245
		0.689	0.02317										0.706	0.05231
		0.69	0.02314										0.707	0.05218
		0.691	0.0231										0.708	0.05205
		0.692	0.02307										0.709	0.05192
		0.693	0.02304										0.71	0.05179
		0.694	0.02301										0.711	0.05166
		0.695	0.02297										0.712	0.05154
		0.696	0.02294										0.713	0.05143
		0.697	0.02291										0.714	0.0513
		0.698	0.02288										0.715	0.05118
		0.699	0.02284										0.716	0.05105
		0.7	0.02281										0.717	0.05093
		0.701	0.02278										0.718	0.05081
		0.702	0.02275										0.719	0.05069
		0.703	0.02272										0.72	0.05057
		0.704	0.02269										0.721	0.05045
		0.705	0.02266										0.722	0.05033
		0.706	0.02263										0.723	0.05021
		0.707	0.0226										0.724	0.05009
		0.708	0.02257										0.725	0.04998
		0.709	0.02254										0.726	0.04986
		0.71	0.02251										0.727	0.04974
		0.711	0.02248										0.728	0.04963
		0.712	0.02246										0.729	0.04952
		0.713	0.02243										0.73	0.04941
		0.714	0.0224										0.731	0.0493
		0.715	0.02237										0.732	0.04919
		0.716	0.02234										0.733	0.04908
		0.717	0.02232										0.734	0.04898
		0.718	0.02229										0.735	0.04887
		0.719	0.02226										0.736	0.04876
		0.72	0.02224										0.737	0.04865
		0.721	0.02221										0.738	0.04855
		0.722	0.02218										0.739	0.04844
		0.723	0.02216										0.74	0.04834
		0.724	0.02213										0.741	0.04823
		0.725	0.0221										0.742	0.04814
		0.726	0.02208										0.743	0.04803
		0.727	0.02205										0.744	0.04793
		0.728	0.02203										0.745	0.04783
		0.729	0.022										0.746	0.04773
		0.73	0.02198										0.747	0.04763
		0.731	0.02195										0.748	0.04753
		0.732	0.02193										0.749	0.04742
		0.733	0.0219										0.75	0.04733
		0.734	0.02188										0.751	0.04723
		0.735	0.02186										0.752	0.04714
		0.736	0.02183										0.753	0.04704
		0.737	0.02181										0.754	0.04695
		0.738	0.02179										0.755	0.04685
		0.739	0.02176										0.756	0.04676
		0.74	0.02174										0.757	0.04666
		0.741	0.02172										0.758	0.04658
		0.742	0.02169										0.759	0.04648
		0.743	0.02167										0.76	0.04639
		0.744	0.02165										0.761	0.0463
		0.745	0.02162										0.762	0.04621
		0.746	0.0216										0.763	0.04612
		0.747	0.02158										0.764	0.04604
		0.748	0.02156										0.765	0.04594
		0.749	0.02154										0.766	0.04586
		0.75	0.02151										0.767	0.04577
		0.751	0.02149										0.768	0.04569
		0.752	0.02147										0.769	0.0456
		0.753	0.02145										0.77	0.04552
		0.754	0.02143										0.771	0.04544
		0.755	0.02141										0.772	0.04536
		0.756	0.02138										0.773	0.04527
		0.757	0.02136										0.774	0.04519
		0.758	0.02134										0.775	0.04511
		0.759	0.02132										0.776	0.04503
		0.76	0.0213										0.777	0.04495
		0.761	0.02128										0.778	0.04487
		0.762	0.02126										0.779	0.04479
		0.763	0.02124										0.78	0.04471
		0.764	0.02122										0.781	0.04463
		0.765	0.0212										0.782	0.04455
		0.766	0.02118										0.783	0.04448
		0.767	0.02116										0.784	0.0444
		0.768	0.02114										0.785	0.04433
		0.769	0.02112										0.786	0.04425
		0.77	0.0211										0.787	0.04418
		0.771	0.02108										0.788	0.0441
		0.772	0.02106										0.789	0.04403
		0.773	0.02104										0.79	0.04395
		0.774	0.02102										0.791	0.04388
		0.775	0.021										0.792	0.04381
		0.776	0.02098										0.793	0.04374
		0.777	0.02096										0.794	0.04366
		0.778	0.02094										0.795	0.0436
		0.779	0.02092										0.796	0.04352
		0.78	0.0209										0.797	0.04346
		0.781	0.02088										0.798	0.04338
		0.782	0.02086										0.799	0.04332
		0.783	0.02084										0.8	0.04325
		0.784	0.02082										0.801	0.04318
		0.785	0.02081										0.802	0.04311
		0.786	0.02079										0.803	0.04305
		0.787	0.02077										0.804	0.04298
		0.788	0.02075										0.805	0.04291
		0.789	0.02073										0.806	0.04284
		0.79	0.02071										0.807	0.04278
		0.791	0.02069										0.808	0.04271
		0.792	0.02067										0.809	0.04265
		0.793	0.02066										0.81	0.04259
		0.794	0.02064										0.811	0.04253
		0.795	0.02062										0.812	0.04246
		0.796	0.0206										0.813	0.0424
		0.797	0.02058										0.814	0.04233
		0.798	0.02057										0.815	0.04227
		0.799	0.02055										0.816	0.04221
		0.8	0.02053										0.817	0.04215
		0.801	0.02051										0.818	0.04209
		0.802	0.02049										0.819	0.04203
		0.803	0.02048										0.82	0.04197
		0.804	0.02046										0.821	0.04191
		0.805	0.02044										0.822	0.04185
		0.806	0.02042										0.823	0.04179
		0.807	0.02041										0.824	0.04173
		0.808	0.02039										0.825	0.04168
		0.809	0.02037										0.826	0.04161
		0.81	0.02035										0.827	0.04156
		0.811	0.02034										0.828	0.0415
		0.812	0.02032										0.829	0.04145
		0.813	0.0203										0.83	0.04139
		0.814	0.02029										0.831	0.04134
		0.815	0.02027										0.832	0.04128
		0.816	0.02025										0.833	0.04123
		0.817	0.02024										0.834	0.04117
		0.818	0.02022										0.835	0.04111
		0.819	0.0202										0.836	0.04106
		0.82	0.02019										0.837	0.04101
		0.821	0.02017										0.838	0.04095
		0.822	0.02016										0.839	0.0409
		0.823	0.02014										0.84	0.04084
		0.824	0.02013										0.841	0.04079
		0.825	0.02011										0.842	0.04073
		0.826	0.02009										0.843	0.04068
		0.827	0.02008										0.844	0.04063
		0.828	0.02006										0.845	0.04058
		0.829	0.02005										0.846	0.04053
		0.83	0.02003										0.847	0.04048
		0.831	0.02002										0.848	0.04042
		0.832	0.02										0.849	0.04037
		0.833	0.01999										0.85	0.04032
		0.834	0.01997										0.851	0.04027
		0.835	0.01996										0.852	0.04022
		0.836	0.01994										0.853	0.04017
		0.837	0.01993										0.854	0.04013
		0.838	0.01991										0.855	0.04008
		0.839	0.0199										0.856	0.04003
		0.84	0.01989										0.857	0.03998
		0.841	0.01987										0.858	0.03993
		0.842	0.01986										0.859	0.03988
		0.843	0.01984										0.86	0.03984
		0.844	0.01983										0.861	0.03979
		0.845	0.01981										0.862	0.03974
		0.846	0.0198										0.863	0.03969
		0.847	0.01978										0.864	0.03965
		0.848	0.01977										0.865	0.0396
		0.849	0.01976										0.866	0.03955
		0.85	0.01974										0.867	0.0395
		0.851	0.01973										0.868	0.03945
		0.852	0.01971										0.869	0.0394
		0.853	0.0197										0.87	0.03936
		0.854	0.01968										0.871	0.03932
		0.855	0.01967										0.872	0.03928
		0.856	0.01966										0.873	0.03923
		0.857	0.01964										0.874	0.03918
		0.858	0.01963										0.875	0.03914
		0.859	0.01961										0.876	0.0391
		0.86	0.0196										0.877	0.03905
		0.861	0.01958										0.878	0.03901
		0.862	0.01957										0.879	0.03896
		0.863	0.01956										0.88	0.03893
		0.864	0.01954										0.881	0.03888
		0.865	0.01953										0.882	0.03884
		0.866	0.01951										0.883	0.03879
		0.867	0.0195										0.884	0.03876
		0.868	0.01949										0.885	0.03871
		0.869	0.01947										0.886	0.03867
		0.87	0.01946										0.887	0.03863
		0.871	0.01945										0.888	0.03859
		0.872	0.01943										0.889	0.03855
		0.873	0.01942										0.89	0.03851
		0.874	0.01941										0.891	0.03847
		0.875	0.01939										0.892	0.03843
		0.876	0.01938										0.893	0.03839
		0.877	0.01937										0.894	0.03835
		0.878	0.01935										0.895	0.03831
		0.879	0.01934										0.896	0.03828
		0.88	0.01933										0.897	0.03823
		0.881	0.01931										0.898	0.0382
		0.882	0.0193										0.899	0.03815
		0.883	0.01929										0.9	0.03812
		0.884	0.01927										0.901	0.03808
		0.885	0.01926										0.902	0.03805
		0.886	0.01925										0.903	0.03801
		0.887	0.01924										0.904	0.03797
		0.888	0.01922										0.905	0.03793
		0.889	0.01921										0.906	0.0379
		0.89	0.0192										0.907	0.03786
		0.891	0.01919										0.908	0.03783
		0.892	0.01917										0.909	0.03779
		0.893	0.01916										0.91	0.03775
		0.894	0.01915										0.911	0.03771
		0.895	0.01914										0.912	0.03768
		0.896	0.01913										0.913	0.03765
		0.897	0.01911										0.914	0.03761
		0.898	0.0191										0.915	0.03758
		0.899	0.01909										0.916	0.03755
		0.9	0.01908										0.917	0.03751
		0.901	0.01906										0.918	0.03748
		0.902	0.01905										0.919	0.03744
		0.903	0.01904										0.92	0.03741
		0.904	0.01903										0.921	0.03738
		0.905	0.01902										0.922	0.03734
		0.906	0.01901										0.923	0.03731
		0.907	0.01899										0.924	0.03727
		0.908	0.01898										0.925	0.03724
		0.909	0.01897										0.926	0.03721
		0.91	0.01896										0.927	0.03718
		0.911	0.01895										0.928	0.03714
		0.912	0.01894										0.929	0.03711
		0.913	0.01893										0.93	0.03708
		0.914	0.01891										0.931	0.03705
		0.915	0.0189										0.932	0.03701
		0.916	0.01889										0.933	0.03698
		0.917	0.01888										0.934	0.03695
		0.918	0.01887										0.935	0.03692
		0.919	0.01886										0.936	0.03689
		0.92	0.01885										0.937	0.03686
		0.921	0.01884										0.938	0.03683
		0.922	0.01883										0.939	0.0368
		0.923	0.01882										0.94	0.03676
		0.924	0.0188										0.941	0.03674
		0.925	0.01879										0.942	0.0367
		0.926	0.01878										0.943	0.03668
		0.927	0.01877										0.944	0.03664
		0.928	0.01876										0.945	0.03662
		0.929	0.01875										0.946	0.03658
		0.93	0.01874										0.947	0.03656
		0.931	0.01873										0.948	0.03652
		0.932	0.01872										0.949	0.0365
		0.933	0.01871										0.95	0.03646
		0.934	0.0187										0.951	0.03644
		0.935	0.01869										0.952	0.03641
		0.936	0.01868										0.953	0.03638
		0.937	0.01867										0.954	0.03635
		0.938	0.01866										0.955	0.03633
		0.939	0.01865										0.956	0.0363
		0.94	0.01864										0.957	0.03627
		0.941	0.01863										0.958	0.03624
		0.942	0.01862										0.959	0.03622
		0.943	0.01861										0.96	0.03619
		0.944	0.0186										0.961	0.03616
		0.945	0.01859										0.962	0.03613
		0.946	0.01858										0.963	0.03611
		0.947	0.01857										0.964	0.03608
		0.948	0.01856										0.965	0.03605
		0.949	0.01855										0.966	0.03602
		0.95	0.01854										0.967	0.036
		0.951	0.01853										0.968	0.03597
		0.952	0.01852										0.969	0.03595
		0.953	0.01851										0.97	0.03592
		0.954	0.0185										0.971	0.0359
		0.955	0.0185										0.972	0.03587
		0.956	0.01849										0.973	0.03585
		0.957	0.01848										0.974	0.03582
		0.958	0.01847										0.975	0.0358
		0.959	0.01846										0.976	0.03577
		0.96	0.01845										0.977	0.03575
		0.961	0.01844										0.978	0.03573
		0.962	0.01843										0.979	0.03571
		0.963	0.01842										0.98	0.03568
		0.964	0.01841										0.981	0.03566
		0.965	0.01841										0.982	0.03564
		0.966	0.0184										0.983	0.03561
		0.967	0.01839										0.984	0.03559
		0.968	0.01838										0.985	0.03557
		0.969	0.01837										0.986	0.03554
		0.97	0.01836										0.987	0.03552
		0.971	0.01835										0.988	0.03549
		0.972	0.01834										0.989	0.03547
		0.973	0.01834										0.99	0.03545
		0.974	0.01833										0.991	0.03542
		0.975	0.01832										0.992	0.0354
		0.976	0.01831										0.993	0.03538
		0.977	0.0183										0.994	0.03536
		0.978	0.01829										0.995	0.03533
		0.979	0.01829										0.996	0.03531
		0.98	0.01828										0.997	0.03529
		0.981	0.01827										0.998	0.03527
		0.982	0.01826										0.999	0.03525
		0.983	0.01825										1	0.03523
		0.984	0.01825										1.001	0.0352
		0.985	0.01824										1.002	0.03518
		0.986	0.01823										1.003	0.03516
		0.987	0.01822										1.004	0.03514
		0.988	0.01821										1.005	0.03512
		0.989	0.01821										1.006	0.0351
		0.99	0.0182										1.007	0.03508
		0.991	0.01819										1.008	0.03506
		0.992	0.01818										1.009	0.03503
		0.993	0.01817										1.01	0.03502
		0.994	0.01817										1.011	0.03499
		0.995	0.01816										1.012	0.03498
		0.996	0.01815										1.013	0.03495
		0.997	0.01814										1.014	0.03494
		0.998	0.01814										1.015	0.03492
		0.999	0.01813										1.016	0.0349
		1	0.01812										1.017	0.03488
		1.001	0.01812										1.018	0.03486
		1.002	0.01811										1.019	0.03484
		1.003	0.0181										1.02	0.03482
		1.004	0.01809										1.021	0.0348
		1.005	0.01809										1.022	0.03479
		1.006	0.01808										1.023	0.03476
		1.007	0.01807										1.024	0.03475
		1.008	0.01807										1.025	0.03473
		1.009	0.01806										1.026	0.03471
		1.01	0.01805										1.027	0.03469
		1.011	0.01805										1.028	0.03468
		1.012	0.01804										1.029	0.03465
		1.013	0.01803										1.03	0.03464
		1.014	0.01803										1.031	0.03462
		1.015	0.01802										1.032	0.03461
		1.016	0.01801										1.033	0.03459
		1.017	0.01801										1.034	0.03457
		1.018	0.018										1.035	0.03455
		1.019	0.01799										1.036	0.03454
		1.02	0.01799										1.037	0.03452
		1.021	0.01798										1.038	0.0345
		1.022	0.01798										1.039	0.03448
		1.023	0.01797										1.04	0.03447
		1.024	0.01796										1.041	0.03445
		1.025	0.01796										1.042	0.03444
		1.026	0.01795										1.043	0.03442
		1.027	0.01794										1.044	0.03441
		1.028	0.01794										1.045	0.03439
		1.029	0.01793										1.046	0.03438
		1.03	0.01793										1.047	0.03436
		1.031	0.01792										1.048	0.03435
		1.032	0.01791										1.049	0.03433
		1.033	0.01791										1.05	0.03431
		1.034	0.0179										1.051	0.0343
		1.035	0.0179										1.052	0.03428
		1.036	0.01789										1.053	0.03427
		1.037	0.01788										1.054	0.03425
		1.038	0.01788										1.055	0.03424
		1.039	0.01787										1.056	0.03422
		1.04	0.01787										1.057	0.03421
		1.041	0.01786										1.058	0.0342
		1.042	0.01785										1.059	0.03418
		1.043	0.01785										1.06	0.03417
		1.044	0.01784										1.061	0.03416
		1.045	0.01784										1.062	0.03414
		1.046	0.01783										1.063	0.03413
		1.047	0.01782										1.064	0.03411
		1.048	0.01782										1.065	0.0341
		1.049	0.01781										1.066	0.03409
		1.05	0.01781										1.067	0.03408
		1.051	0.0178										1.068	0.03406
		1.052	0.01779										1.069	0.03405
		1.053	0.01779										1.07	0.03404
		1.054	0.01778										1.071	0.03403
		1.055	0.01778										1.072	0.03401
		1.056	0.01777										1.073	0.03401
		1.057	0.01776										1.074	0.03399
		1.058	0.01776										1.075	0.03398
		1.059	0.01775										1.076	0.03397
		1.06	0.01775										1.077	0.03396
		1.061	0.01774										1.078	0.03395
		1.062	0.01774										1.079	0.03394
		1.063	0.01773										1.08	0.03392
		1.064	0.01772										1.081	0.03392
		1.065	0.01772										1.082	0.0339
		1.066	0.01771										1.083	0.03389
		1.067	0.01771										1.084	0.03388
		1.068	0.0177										1.085	0.03387
		1.069	0.0177										1.086	0.03386
		1.07	0.01769										1.087	0.03385
		1.071	0.01769										1.088	0.03384
		1.072	0.01768										1.089	0.03383
		1.073	0.01767										1.09	0.03382
		1.074	0.01767										1.091	0.03381
		1.075	0.01766										1.092	0.0338
		1.076	0.01766										1.093	0.0338
		1.077	0.01765										1.094	0.03378
		1.078	0.01765										1.095	0.03378
		1.079	0.01764										1.096	0.03377
		1.08	0.01764										1.097	0.03376
		1.081	0.01763										1.098	0.03375
		1.082	0.01763										1.099	0.03374
		1.083	0.01762										1.1	0.03373
		1.084	0.01762										1.101	0.03373
		1.085	0.01761										1.102	0.03372
		1.086	0.01761										1.103	0.03371
		1.087	0.0176										1.104	0.0337
		1.088	0.01759										1.105	0.0337
		1.089	0.01759										1.106	0.03369
		1.09	0.01758										1.107	0.03369
		1.091	0.01758										1.108	0.03368
		1.092	0.01757										1.109	0.03367
		1.093	0.01757										1.11	0.03366
		1.094	0.01756										1.111	0.03366
		1.095	0.01756										1.112	0.03365
		1.096	0.01755										1.113	0.03364
		1.097	0.01755										1.114	0.03364
		1.098	0.01754										1.115	0.03363
		1.099	0.01754										1.116	0.03363
		1.1	0.01754										1.117	0.03362
		1.101	0.01753										1.118	0.03362
		1.102	0.01753										1.119	0.03361
		1.103	0.01752										1.12	0.03361
		1.104	0.01752										1.121	0.0336
		1.105	0.01751										1.122	0.03359
		1.106	0.01751										1.123	0.03359
		1.107	0.0175										1.124	0.03359
		1.108	0.0175										1.125	0.03358
		1.109	0.01749										1.126	0.03358
		1.11	0.01749										1.127	0.03357
		1.111	0.01749										1.128	0.03357
		1.112	0.01748										1.129	0.03357
		1.113	0.01748										1.13	0.03356
		1.114	0.01747										1.131	0.03356
		1.115	0.01747										1.132	0.03356
		1.116	0.01747										1.133	0.03355
		1.117	0.01746										1.134	0.03355
		1.118	0.01746										1.135	0.03355
		1.119	0.01745										1.136	0.03355
		1.12	0.01745										1.137	0.03354
		1.121	0.01745										1.138	0.03354
		1.122	0.01744										1.139	0.03354
		1.123	0.01744										1.14	0.03354
		1.124	0.01743										1.141	0.03353
		1.125	0.01743										1.142	0.03353
		1.126	0.01743										1.143	0.03353
		1.127	0.01742										1.144	0.03353
		1.128	0.01742										1.145	0.03353
		1.129	0.01742										1.146	0.03353
		1.13	0.01741										1.147	0.03353
		1.131	0.01741										1.148	0.03353
		1.132	0.01741										1.149	0.03353
		1.133	0.0174										1.15	0.03354
		1.134	0.0174										1.151	0.03353
		1.135	0.0174										1.152	0.03354
		1.136	0.01739										1.153	0.03353
		1.137	0.01739										1.154	0.03354
		1.138	0.01739										1.155	0.03353
		1.139	0.01738										1.156	0.03354
		1.14	0.01738										1.157	0.03353
		1.141	0.01738										1.158	0.03354
		1.142	0.01737										1.159	0.03353
		1.143	0.01737										1.16	0.03354
		1.144	0.01737										1.161	0.03353
		1.145	0.01736										1.162	0.03354
		1.146	0.01736										1.163	0.03354
		1.147	0.01736										1.164	0.03354
		1.148	0.01735										1.165	0.03354
		1.149	0.01735										1.166	0.03355
		1.15	0.01735										1.167	0.03354
		1.151	0.01734										1.168	0.03355
		1.152	0.01734										1.169	0.03355
		1.153	0.01734										1.17	0.03355
		1.154	0.01734										1.171	0.03355
		1.155	0.01733										1.172	0.03356
		1.156	0.01733										1.173	0.03356
		1.157	0.01733										1.174	0.03357
		1.158	0.01733										1.175	0.03357
		1.159	0.01732										1.176	0.03357
		1.16	0.01732										1.177	0.03358
		1.161	0.01732										1.178	0.03358
		1.162	0.01731										1.179	0.03359
		1.163	0.01731										1.18	0.03359
		1.164	0.01731										1.181	0.03359
		1.165	0.01731										1.182	0.0336
		1.166	0.0173										1.183	0.0336
		1.167	0.0173										1.184	0.03361
		1.168	0.0173										1.185	0.03361
		1.169	0.0173										1.186	0.03362
		1.17	0.0173										1.187	0.03363
		1.171	0.01729										1.188	0.03363
		1.172	0.01729										1.189	0.03364
		1.173	0.01729										1.19	0.03364
		1.174	0.01729										1.191	0.03365
		1.175	0.01729										1.192	0.03365
		1.176	0.01728										1.193	0.03366
		1.177	0.01728										1.194	0.03367
		1.178	0.01728										1.195	0.03368
		1.179	0.01728										1.196	0.03368
		1.18	0.01728										1.197	0.03369
		1.181	0.01727										1.198	0.03369
		1.182	0.01727										1.199	0.0337
		1.183	0.01727										1.2	0.03371
		1.184	0.01727										1.201	0.03372
		1.185	0.01727										1.202	0.03372
		1.186	0.01727										1.203	0.03373
		1.187	0.01727										1.204	0.03374
		1.188	0.01726										1.205	0.03375
		1.189	0.01726										1.206	0.03375
		1.19	0.01726										1.207	0.03377
		1.191	0.01726										1.208	0.03377
		1.192	0.01726										1.209	0.03378
		1.193	0.01726										1.21	0.03379
		1.194	0.01726										1.211	0.0338
		1.195	0.01726										1.212	0.0338
		1.196	0.01726										1.213	0.03382
		1.197	0.01725										1.214	0.03382
		1.198	0.01725										1.215	0.03383
		1.199	0.01725										1.216	0.03384
		1.2	0.01725										1.217	0.03385
		1.201	0.01725										1.218	0.03386
		1.202	0.01725										1.219	0.03387
		1.203	0.01725										1.22	0.03388
		1.204	0.01725										1.221	0.03389
		1.205	0.01725										1.222	0.0339
		1.206	0.01725										1.223	0.03391
		1.207	0.01725										1.224	0.03392
		1.208	0.01725										1.225	0.03393
		1.209	0.01725										1.226	0.03394
		1.21	0.01725										1.227	0.03395
		1.211	0.01725										1.228	0.03396
		1.212	0.01725										1.229	0.03397
		1.213	0.01725										1.23	0.03398
		1.214	0.01725										1.231	0.03399
		1.215	0.01725										1.232	0.034
		1.216	0.01725										1.233	0.03401
		1.217	0.01725										1.234	0.03401
		1.218	0.01725										1.235	0.03402
		1.219	0.01725										1.236	0.03403
		1.22	0.01725										1.237	0.03404
		1.221	0.01725										1.238	0.03405
		1.222	0.01725										1.239	0.03406
[truncated: 3,560 more rows]

## Sheet: Supplementary Figure 14
Supplementary Figure 14		Potential	Current							Potential	Current							Potential	Current						Potential	Current
	Data 1	0.5542	-10.14						Data 2	0.6542	0							0.6542	-0.5999					Data 4	0.6542	0
		0.5552	-10.052							0.6532	-0.0148						Data 3	0.6552	-0.5398						0.6532	-0.09116
		0.5562	-9.965							0.6522	-0.0228							0.6562	-0.5205						0.6522	-0.11922
		0.5572	-9.879							0.6512	-0.0279							0.6572	-0.5107						0.6512	-0.13391
		0.5582	-9.794							0.6502	-0.0326							0.6582	-0.5022						0.6502	-0.14209
		0.5592	-9.711							0.6492	-0.0376							0.6592	-0.4941						0.6492	-0.14954
		0.5602	-9.628							0.6482	-0.0404							0.6602	-0.4867						0.6482	-0.15684
		0.5612	-9.547							0.6472	-0.0437							0.6612	-0.4806						0.6472	-0.1621
		0.5622	-9.467							0.6462	-0.0468							0.6622	-0.4765						0.6462	-0.16727
		0.5632	-9.388							0.6452	-0.0496							0.6632	-0.4727						0.6452	-0.17236
		0.5642	-9.311							0.6442	-0.053							0.6642	-0.4694						0.6442	-0.17575
		0.5652	-9.234							0.6432	-0.0552							0.6652	-0.4655						0.6432	-0.18019
		0.5662	-9.159							0.6422	-0.0575							0.6662	-0.4597						0.6422	-0.18375
		0.5672	-9.084							0.6412	-0.0606							0.6672	-0.4547						0.6412	-0.18667
		0.5682	-9.011							0.6402	-0.0627							0.6682	-0.4498						0.6402	-0.19014
		0.5692	-8.939							0.6392	-0.0643							0.6692	-0.4465						0.6392	-0.19295
		0.5702	-8.868							0.6382	-0.0674							0.6702	-0.4443						0.6382	-0.19533
		0.5712	-8.799							0.6372	-0.0696							0.6712	-0.4418						0.6372	-0.19829
		0.5722	-8.73							0.6362	-0.0716							0.6722	-0.4395						0.6362	-0.20014
		0.5732	-8.663							0.6352	-0.0739							0.6732	-0.435						0.6352	-0.203
		0.5742	-8.596							0.6342	-0.075							0.6742	-0.4299						0.6342	-0.20523
		0.5752	-8.531							0.6332	-0.0777							0.6752	-0.4262						0.6332	-0.20686
		0.5762	-8.467							0.6322	-0.0808							0.6762	-0.4225						0.6322	-0.2098
		0.5772	-8.404							0.6312	-0.0805							0.6772	-0.4207						0.6312	-0.2111
		0.5782	-8.343							0.6302	-0.0842							0.6782	-0.4193						0.6302	-0.213
		0.5792	-8.284							0.6292	-0.0853							0.6792	-0.4169						0.6292	-0.215
		0.5802	-8.227							0.6282	-0.0873							0.6802	-0.4143						0.6282	-0.2157
		0.5812	-8.17							0.6272	-0.0896							0.6812	-0.4097						0.6272	-0.2174
		0.5822	-8.115							0.6262	-0.0902							0.6822	-0.4055						0.6262	-0.219
		0.5832	-8.061							0.6252	-0.0938							0.6832	-0.4024						0.6252	-0.2199
		0.5842	-8.008							0.6242	-0.0945							0.6842	-0.4						0.6242	-0.2218
		0.5852	-7.955							0.6232	-0.0963							0.6852	-0.3988						0.6232	-0.2225
		0.5862	-7.904							0.6222	-0.0985							0.6862	-0.3973						0.6222	-0.2238
		0.5872	-7.854							0.6212	-0.1004							0.6872	-0.395						0.6212	-0.2253
		0.5882	-7.804							0.6202	-0.1023							0.6882	-0.3916						0.6202	-0.2261
		0.5892	-7.755							0.6192	-0.1032							0.6892	-0.3874						0.6192	-0.2276
		0.5902	-7.707							0.6182	-0.1058							0.6902	-0.3837						0.6182	-0.2283
		0.5912	-7.66							0.6172	-0.108							0.6912	-0.3816						0.6172	-0.2292
		0.5922	-7.613							0.6162	-0.1093							0.6922	-0.3803						0.6162	-0.2306
		0.5932	-7.567							0.6152	-0.1099							0.6932	-0.3792						0.6152	-0.2312
		0.5942	-7.521							0.6142	-0.1139							0.6942	-0.3775						0.6142	-0.2322
		0.5952	-7.476							0.6132	-0.1137							0.6952	-0.3746						0.6132	-0.2336
		0.5962	-7.431							0.6122	-0.1157							0.6962	-0.3709						0.6122	-0.2336
		0.5972	-7.387							0.6112	-0.1175							0.6972	-0.3675						0.6112	-0.235
		0.5982	-7.343							0.6102	-0.12							0.6982	-0.3643						0.6102	-0.2357
		0.5992	-7.299							0.6092	-0.1206							0.6992	-0.3629						0.6092	-0.2365
		0.6002	-7.256							0.6082	-0.1236							0.7002	-0.3619						0.6082	-0.2375
		0.6012	-7.213							0.6072	-0.1247							0.7012	-0.3605						0.6072	-0.2379
		0.6022	-7.17							0.6062	-0.1269							0.7022	-0.3586						0.6062	-0.2385
		0.6032	-7.128							0.6052	-0.1292							0.7032	-0.3552						0.6052	-0.2398
		0.6042	-7.086							0.6042	-0.1309							0.7042	-0.3519						0.6042	-0.2399
		0.6052	-7.044							0.6032	-0.1334							0.7052	-0.3488						0.6032	-0.2411
		0.6062	-7.003							0.6022	-0.134							0.7062	-0.3463						0.6022	-0.2416
		0.6072	-6.962							0.6012	-0.1357							0.7072	-0.3457						0.6012	-0.2417
		0.6082	-6.921							0.6002	-0.1373							0.7082	-0.3445						0.6002	-0.2429
		0.6092	-6.881							0.5992	-0.1391							0.7092	-0.3429						0.5992	-0.2429
		0.6102	-6.842							0.5982	-0.1416							0.7102	-0.3405						0.5982	-0.2439
		0.6112	-6.802							0.5972	-0.1432							0.7112	-0.3369						0.5972	-0.2452
		0.6122	-6.763							0.5962	-0.1451							0.7122	-0.3339						0.5962	-0.2454
		0.6132	-6.725							0.5952	-0.1458							0.7132	-0.331						0.5952	-0.2461
		0.6142	-6.686							0.5942	-0.1481							0.7142	-0.3296						0.5942	-0.2466
		0.6152	-6.648							0.5932	-0.1499							0.7152	-0.3293						0.5932	-0.2468
		0.6162	-6.61							0.5922	-0.1518							0.7162	-0.3277						0.5922	-0.2476
		0.6172	-6.573							0.5912	-0.1535							0.7172	-0.3262						0.5912	-0.2481
		0.6182	-6.535							0.5902	-0.1558							0.7182	-0.3239						0.5902	-0.2485
		0.6192	-6.499							0.5892	-0.157							0.7192	-0.3206						0.5892	-0.2493
		0.6202	-6.462							0.5882	-0.1582							0.7202	-0.3182						0.5882	-0.2494
		0.6212	-6.425							0.5872	-0.1606							0.7212	-0.316						0.5872	-0.2503
		0.6222	-6.389							0.5862	-0.1623							0.7222	-0.3149						0.5862	-0.2509
		0.6232	-6.353							0.5852	-0.1647							0.7232	-0.3144						0.5852	-0.2511
		0.6242	-6.318							0.5842	-0.1652							0.7242	-0.3128						0.5842	-0.252
		0.6252	-6.282							0.5832	-0.1663							0.7252	-0.3107						0.5832	-0.2526
		0.6262	-6.247							0.5822	-0.1692							0.7262	-0.3079						0.5822	-0.2529
		0.6272	-6.212							0.5812	-0.1712							0.7272	-0.3048						0.5812	-0.2539
		0.6282	-6.178							0.5802	-0.1728							0.7282	-0.3025						0.5802	-0.2538
		0.6292	-6.143							0.5792	-0.1748							0.7292	-0.3009						0.5792	-0.2548
		0.6302	-6.109							0.5782	-0.1747							0.7302	-0.3001						0.5782	-0.2554
		0.6312	-6.075							0.5772	-0.1789							0.7312	-0.2997						0.5772	-0.2555
		0.6322	-6.041							0.5762	-0.1807							0.7322	-0.2979						0.5762	-0.2565
		0.6332	-6.007							0.5752	-0.1815							0.7332	-0.2955						0.5752	-0.2569
		0.6342	-5.974							0.5742	-0.1826							0.7342	-0.2924						0.5742	-0.2571
		0.6352	-5.941							0.5732	-0.1843							0.7352	-0.2892						0.5732	-0.2582
		0.6362	-5.908							0.5722	-0.1869							0.7362	-0.2873						0.5722	-0.2584
		0.6372	-5.875							0.5712	-0.1877							0.7372	-0.2861						0.5712	-0.2594
		0.6382	-5.843							0.5702	-0.1894							0.7382	-0.2855						0.5702	-0.2598
		0.6392	-5.81							0.5692	-0.1915							0.7392	-0.2849						0.5692	-0.2603
		0.6402	-5.778							0.5682	-0.1935							0.7402	-0.2833						0.5682	-0.2611
		0.6412	-5.746							0.5672	-0.1954							0.7412	-0.2807						0.5672	-0.2616
		0.6422	-5.715							0.5662	-0.197							0.7422	-0.2778						0.5662	-0.2621
		0.6432	-5.683							0.5652	-0.1989							0.7432	-0.2751						0.5652	-0.2631
		0.6442	-5.652							0.5642	-0.2006							0.7442	-0.2737						0.5642	-0.2632
		0.6452	-5.621							0.5632	-0.2017							0.7452	-0.273						0.5632	-0.2641
		0.6462	-5.59							0.5622	-0.2039							0.7462	-0.2722						0.5622	-0.2648
		0.6472	-5.559							0.5612	-0.2065							0.7472	-0.2714						0.5612	-0.2652
		0.6482	-5.529							0.5602	-0.2084							0.7482	-0.2692						0.5602	-0.2663
		0.6492	-5.498							0.5592	-0.2096							0.7492	-0.2662						0.5592	-0.2668
		0.6502	-5.468							0.5582	-0.2112							0.7502	-0.2637						0.5582	-0.2674
		0.6512	-5.438							0.5572	-0.2117							0.7512	-0.2613						0.5572	-0.2685
		0.6522	-5.408							0.5562	-0.2151							0.7522	-0.2608						0.5562	-0.2687
		0.6532	-5.379							0.5552	-0.2157							0.7532	-0.2605						0.5552	-0.2698
		0.6542	-5.35							0.5542	-0.2185							0.7542	-0.2597						0.5542	-0.2704
		0.6552	-5.32							0.5532	-0.2199							0.7552	-0.2586						0.5532	-0.271
		0.6562	-5.291							0.5522	-0.2209							0.7562	-0.2555						0.5522	-0.2723
		0.6572	-5.263							0.5512	-0.2234							0.7572	-0.2523						0.5512	-0.2738
		0.6582	-5.234							0.5502	-0.2249							0.7582	-0.2504						0.5502	-0.2736
		0.6592	-5.205							0.5492	-0.226							0.7592	-0.2488						0.5492	-0.2755
		0.6602	-5.177							0.5482	-0.2285							0.7602	-0.2489						0.5482	-0.2748
		0.6612	-5.149							0.5472	-0.2302							0.7612	-0.2484						0.5472	-0.2761
		0.6622	-5.121							0.5462	-0.2307							0.7622	-0.2473						0.5462	-0.2779
		0.6632	-5.093							0.5452	-0.2342							0.7632	-0.2453						0.5452	-0.2795
		0.6642	-5.066							0.5442	-0.2342							0.7642	-0.2422						0.5442	-0.2793
		0.6652	-5.038							0.5432	-0.2364							0.7652	-0.24						0.5432	-0.2797
		0.6662	-5.011							0.5422	-0.2386							0.7662	-0.2385						0.5422	-0.2811
		0.6672	-4.984							0.5412	-0.2394							0.7672	-0.2376						0.5412	-0.2824
		0.6682	-4.957							0.5402	-0.2411							0.7682	-0.2378						0.5402	-0.2835
		0.6692	-4.93							0.5392	-0.2426							0.7692	-0.2371						0.5392	-0.2891
		0.6702	-4.903							0.5382	-0.2441							0.7702	-0.2355						0.5382	-0.2846
		0.6712	-4.877							0.5372	-0.2459							0.7712	-0.2329						0.5372	-0.2853
		0.6722	-4.85							0.5362	-0.2471							0.7722	-0.2304						0.5362	-0.2871
		0.6732	-4.824							0.5352	-0.2479							0.7732	-0.2282						0.5352	-0.2875
		0.6742	-4.798							0.5342	-0.2504							0.7742	-0.2272						0.5342	-0.289
		0.6752	-4.772							0.5332	-0.251							0.7752	-0.2271						0.5332	-0.2899
		0.6762	-4.746							0.5322	-0.2536							0.7762	-0.2267						0.5322	-0.2906
		0.6772	-4.72							0.5312	-0.255							0.7772	-0.2261						0.5312	-0.2922
		0.6782	-4.695							0.5302	-0.2569							0.7782	-0.2236						0.5302	-0.2934
		0.6792	-4.669							0.5292	-0.259							0.7792	-0.221						0.5292	-0.2942
		0.6802	-4.644							0.5282	-0.2594							0.7802	-0.2187						0.5282	-0.2959
		0.6812	-4.6188							0.5272	-0.2609							0.7812	-0.2172						0.5272	-0.297
		0.6822	-4.5938							0.5262	-0.2629							0.7822	-0.2175						0.5262	-0.298
		0.6832	-4.5688							0.5252	-0.2643							0.7832	-0.2169						0.5252	-0.2997
		0.6842	-4.544							0.5242	-0.2664							0.7842	-0.2164						0.5242	-0.3008
		0.6852	-4.5192							0.5232	-0.2669							0.7852	-0.2149						0.5232	-0.3023
		0.6862	-4.4946							0.5222	-0.2669							0.7862	-0.2119						0.5222	-0.3038
		0.6872	-4.4701							0.5212	-0.2705							0.7872	-0.2099						0.5212	-0.3051
		0.6882	-4.4457							0.5202	-0.2712							0.7882	-0.2077						0.5202	-0.3068
		0.6892	-4.4215							0.5192	-0.2733							0.7892	-0.2073						0.5192	-0.3082
		0.6902	-4.3973							0.5182	-0.2744							0.7902	-0.2075						0.5182	-0.3097
		0.6912	-4.3733							0.5172	-0.2753							0.7912	-0.2068						0.5172	-0.3116
		0.6922	-4.3493							0.5162	-0.2768							0.7922	-0.2061						0.5162	-0.3127
		0.6932	-4.3255							0.5152	-0.2789							0.7932	-0.2035						0.5152	-0.3148
		0.6942	-4.3018							0.5142	-0.2803							0.7942	-0.2009						0.5142	-0.3163
		0.6952	-4.2782							0.5132	-0.2821							0.7952	-0.1992						0.5132	-0.3176
		0.6962	-4.2548							0.5122	-0.2827							0.7962	-0.1978						0.5122	-0.3197
		0.6972	-4.2314							0.5112	-0.2841							0.7972	-0.1977						0.5112	-0.3211
		0.6982	-4.2081							0.5102	-0.2853							0.7982	-0.1976						0.5102	-0.323
		0.6992	-4.185							0.5092	-0.2869							0.7992	-0.1969						0.5092	-0.3251
		0.7002	-4.1619							0.5082	-0.2884							0.8002	-0.1955						0.5082	-0.3268
		0.7012	-4.139							0.5072	-0.29							0.8012	-0.1925						0.5072	-0.3289
		0.7022	-4.1162							0.5062	-0.2918							0.8022	-0.1899						0.5062	-0.331
		0.7032	-4.0935							0.5052	-0.2932							0.8032	-0.1887						0.5052	-0.3328
		0.7042	-4.0709							0.5042	-0.2938							0.8042	-0.1882						0.5042	-0.3352
		0.7052	-4.0484							0.5032	-0.2958							0.8052	-0.1882						0.5032	-0.3371
		0.7062	-4.026							0.5022	-0.2969							0.8062	-0.1877						0.5022	-0.3396
		0.7072	-4.0037							0.5012	-0.2983							0.8072	-0.1866						0.5012	-0.3422
		0.7082	-3.9816							0.5002	-0.2999							0.8082	-0.1844						0.5002	-0.3443
		0.7092	-3.9595							0.4992	-0.3003							0.8092	-0.1821						0.4992	-0.3466
		0.7102	-3.9375							0.4982	-0.3027							0.8102	-0.1801						0.4982	-0.3493
		0.7112	-3.9156							0.4972	-0.3046							0.8112	-0.1792						0.4972	-0.3513
		0.7122	-3.8938							0.4962	-0.3064							0.8122	-0.179						0.4962	-0.3546
		0.7132	-3.8722							0.4952	-0.3079							0.8132	-0.1789						0.4952	-0.357
		0.7142	-3.8506							0.4942	-0.3097							0.8142	-0.1783						0.4942	-0.3597
		0.7152	-3.8291							0.4932	-0.3098							0.8152	-0.1768						0.4932	-0.3626
		0.7162	-3.8077							0.4922	-0.3123							0.8162	-0.1744						0.4922	-0.3651
		0.7172	-3.7864							0.4912	-0.3136							0.8172	-0.1722						0.4912	-0.3686
		0.7182	-3.7652							0.4902	-0.3152							0.8182	-0.1701						0.4902	-0.3715
		0.7192	-3.7441							0.4892	-0.317							0.8192	-0.1697						0.4892	-0.3743
		0.7202	-3.7231							0.4882	-0.3178							0.8202	-0.1696						0.4882	-0.3777
		0.7212	-3.70217							0.4872	-0.3196							0.8212	-0.1695						0.4872	-0.3806
		0.7222	-3.68133							0.4862	-0.3215							0.8222	-0.1688						0.4862	-0.3841
		0.7232	-3.66058							0.4852	-0.3224							0.8232	-0.1666						0.4852	-0.3883
		0.7242	-3.63991							0.4842	-0.3251							0.8242	-0.1644						0.4842	-0.3909
		0.7252	-3.61933							0.4832	-0.3266							0.8252	-0.1625						0.4832	-0.3948
		0.7262	-3.59884							0.4822	-0.3276							0.8262	-0.1607						0.4822	-0.3986
		0.7272	-3.57844							0.4812	-0.3302							0.8272	-0.1608						0.4812	-0.4018
		0.7282	-3.55812							0.4802	-0.3312							0.8282	-0.1605						0.4802	-0.4062
		0.7292	-3.53789							0.4792	-0.3327							0.8292	-0.1603						0.4792	-0.4097
		0.7302	-3.5177							0.4782	-0.3338							0.8302	-0.1594						0.4782	-0.4138
		0.7312	-3.4977							0.4772	-0.3372							0.8312	-0.1566						0.4772	-0.4181
		0.7322	-3.4777							0.4762	-0.3388							0.8322	-0.1545						0.4762	-0.4223
		0.7332	-3.4578							0.4752	-0.3398							0.8332	-0.1528						0.4752	-0.4266
		0.7342	-3.438							0.4742	-0.3422							0.8342	-0.1517						0.4742	-0.4312
		0.7352	-3.4183							0.4732	-0.3447							0.8352	-0.1522						0.4732	-0.4354
		0.7362	-3.3987							0.4722	-0.3449							0.8362	-0.1518						0.4722	-0.4405
		0.7372	-3.3792							0.4712	-0.3475							0.8372	-0.1511						0.4712	-0.4451
		0.7382	-3.3597							0.4702	-0.3482							0.8382	-0.1495						0.4702	-0.45
		0.7392	-3.3404							0.4692	-0.3499							0.8392	-0.1467						0.4692	-0.4553
		0.7402	-3.3211							0.4682	-0.3532							0.8402	-0.1449						0.4682	-0.4604
		0.7412	-3.3019							0.4672	-0.3538							0.8412	-0.1435						0.4672	-0.4657
		0.7422	-3.2828							0.4662	-0.3568							0.8422	-0.1433						0.4662	-0.4712
		0.7432	-3.2638							0.4652	-0.3592							0.8432	-0.1437						0.4652	-0.4765
		0.7442	-3.2448							0.4642	-0.3605							0.8442	-0.1431						0.4642	-0.4826
		0.7452	-3.226							0.4632	-0.3636							0.8452	-0.142						0.4632	-0.4883
		0.7462	-3.2072							0.4622	-0.3657							0.8462	-0.14						0.4622	-0.4941
		0.7472	-3.1885							0.4612	-0.3673							0.8472	-0.1377						0.4612	-0.5005
		0.7482	-3.1699							0.4602	-0.3702							0.8482	-0.1363						0.4602	-0.5063
		0.7492	-3.1514							0.4592	-0.3713							0.8492	-0.1356						0.4592	-0.5131
		0.7502	-3.133							0.4582	-0.3729							0.8502	-0.1357						0.4582	-0.5194
		0.7512	-3.1146							0.4572	-0.375							0.8512	-0.1358						0.4572	-0.5263
		0.7522	-3.0964							0.4562	-0.3778							0.8522	-0.1349						0.4562	-0.5333
		0.7532	-3.0782							0.4552	-0.3802							0.8532	-0.1328						0.4552	-0.5401
		0.7542	-3.06							0.4542	-0.3826							0.8542	-0.1306						0.4542	-0.5474
		0.7552	-3.042							0.4532	-0.3844							0.8552	-0.1287						0.4532	-0.5552
		0.7562	-3.024							0.4522	-0.3875							0.8562	-0.1276						0.4522	-0.5622
		0.7572	-3.0061							0.4512	-0.3898							0.8572	-0.1279						0.4512	-0.5704
		0.7582	-2.9883							0.4502	-0.3926							0.8582	-0.1277						0.4502	-0.5787
		0.7592	-2.9706							0.4492	-0.3958							0.8592	-0.1274						0.4492	-0.5867
		0.7602	-2.953							0.4482	-0.3967							0.8602	-0.126						0.4482	-0.5953
		0.7612	-2.9354							0.4472	-0.3988							0.8612	-0.1235						0.4472	-0.6031
		0.7622	-2.9179							0.4462	-0.4028							0.8622	-0.1215						0.4462	-0.6119
		0.7632	-2.9005							0.4452	-0.4036							0.8632	-0.1199						0.4452	-0.6213
		0.7642	-2.8831							0.4442	-0.4068							0.8642	-0.1198						0.4442	-0.63
		0.7652	-2.8658							0.4432	-0.41							0.8652	-0.12						0.4432	-0.6396
		0.7662	-2.8486							0.4422	-0.4116							0.8662	-0.1197						0.4422	-0.6491
		0.7672	-2.8315							0.4412	-0.4143							0.8672	-0.1192						0.4412	-0.6585
		0.7682	-2.8144							0.4402	-0.418							0.8682	-0.1168						0.4402	-0.6691
		0.7692	-2.7975							0.4392	-0.4188							0.8692	-0.1144						0.4392	-0.6787
		0.7702	-2.7806							0.4382	-0.4224							0.8702	-0.113						0.4382	-0.6892
		0.7712	-2.7637							0.4372	-0.4255							0.8712	-0.1118						0.4372	-0.7003
		0.7722	-2.747							0.4362	-0.4289							0.8722	-0.1126						0.4362	-0.7106
		0.7732	-2.7303							0.4352	-0.4305							0.8732	-0.1123						0.4352	-0.722
		0.7742	-2.7137							0.4342	-0.4334							0.8742	-0.1118						0.4342	-0.7334
		0.7752	-2.6972							0.4332	-0.4373							0.8752	-0.1101						0.4332	-0.7447
		0.7762	-2.6807							0.4322	-0.4395							0.8762	-0.1075						0.4322	-0.7572
		0.7772	-2.6643							0.4312	-0.4436							0.8772	-0.1056						0.4312	-0.7692
		0.7782	-2.648							0.4302	-0.4456							0.8782	-0.1044						0.4302	-0.7818
		0.7792	-2.632							0.4292	-0.4478							0.8792	-0.1043						0.4292	-0.7953
		0.7802	-2.616							0.4282	-0.4527							0.8802	-0.1049						0.4282	-0.8072
		0.7812	-2.6							0.4272	-0.4553							0.8812	-0.1045						0.4272	-0.8208
		0.7822	-2.584							0.4262	-0.4589							0.8822	-0.1035						0.4262	-0.8343
		0.7832	-2.568							0.4252	-0.4618							0.8832	-0.1015						0.4252	-0.8483
		0.7842	-2.552							0.4242	-0.4652							0.8842	-0.0991						0.4242	-0.8629
		0.7852	-2.536							0.4232	-0.4682							0.8852	-0.0978						0.4232	-0.8768
		0.7862	-2.52							0.4222	-0.4723							0.8862	-0.0974						0.4222	-0.8919
		0.7872	-2.505							0.4212	-0.4757							0.8872	-0.0974						0.4212	-0.9073
		0.7882	-2.489							0.4202	-0.4791							0.8882	-0.0976						0.4202	-0.9231
		0.7892	-2.473							0.4192	-0.4819							0.8892	-0.0971						0.4192	-0.9393
		0.7902	-2.458							0.4182	-0.4853							0.8902	-0.0952						0.4182	-0.9552
		0.7912	-2.443							0.4172	-0.4882							0.8912	-0.0929						0.4172	-0.9713
		0.7922	-2.427							0.4162	-0.4918							0.8922	-0.0912						0.4162	-0.9886
		0.7932	-2.412							0.4152	-0.4952							0.8932	-0.0903						0.4152	-1.0054
		0.7942	-2.397							0.4142	-0.4997							0.8942	-0.0905						0.4142	-1.0232
		0.7952	-2.382							0.4132	-0.5034							0.8952	-0.0905						0.4132	-1.0411
		0.7962	-2.367							0.4122	-0.5065							0.8962	-0.0906						0.4122	-1.059
		0.7972	-2.352							0.4112	-0.5097							0.8972	-0.0895						0.4112	-1.0776
		0.7982	-2.337							0.4102	-0.5135							0.8982	-0.0871						0.4102	-1.0965
		0.7992	-2.322							0.4092	-0.5186							0.8992	-0.0855						0.4092	-1.1152
		0.8002	-2.307							0.4082	-0.5226							0.9002	-0.0836						0.4082	-1.1352
		0.8012	-2.292							0.4072	-0.5256							0.9012	-0.0832						0.4072	-1.1542
		0.8022	-2.277							0.4062	-0.5288							0.9022	-0.084						0.4062	-1.1752
		0.8032	-2.263							0.4052	-0.5325							0.9032	-0.0835						0.4052	-1.1962
		0.8042	-2.248							0.4042	-0.5379							0.9042	-0.0832						0.4042	-1.2172
		0.8052	-2.233							0.4032	-0.541							0.9052	-0.0816						0.4032	-1.2392
		0.8062	-2.219							0.4022	-0.5447							0.9062	-0.0793						0.4022	-1.2612
		0.8072	-2.205							0.4012	-0.5506							0.9072	-0.0777						0.4012	-1.2832
		0.8082	-2.19							0.4002	-0.5531							0.9082	-0.0763						0.4002	-1.3052
		0.8092	-2.176							0.3992	-0.5595							0.9092	-0.0767						0.3992	-1.3272
		0.8102	-2.162							0.3982	-0.5635							0.9102	-0.0769						0.3982	-1.3512
		0.8112	-2.147							0.3972	-0.5673							0.9112	-0.0763						0.3972	-1.3752
		0.8122	-2.133							0.3962	-0.573							0.9122	-0.076						0.3962	-1.3992
		0.8132	-2.119							0.3952	-0.5764							0.9132	-0.074						0.3952	-1.4252
		0.8142	-2.105							0.3942	-0.581							0.9142	-0.0718						0.3942	-1.4502
		0.8152	-2.091							0.3932	-0.5874							0.9152	-0.0706						0.3932	-1.4762
		0.8162	-2.077							0.3922	-0.5915							0.9162	-0.0696						0.3922	-1.5032
		0.8172	-2.063							0.3912	-0.5969							0.9172	-0.0698						0.3912	-1.5282
		0.8182	-2.049							0.3902	-0.6014							0.9182	-0.0702						0.3902	-1.5552
		0.8192	-2.035							0.3892	-0.6059							0.9192	-0.0696						0.3892	-1.5832
		0.8202	-2.022							0.3882	-0.6115							0.9202	-0.0688						0.3882	-1.6112
		0.8212	-2.008							0.3872	-0.6173							0.9212	-0.0665						0.3872	-1.6402
		0.8222	-1.994							0.3862	-0.6215							0.9222	-0.0645						0.3862	-1.6692
		0.8232	-1.981							0.3852	-0.6288							0.9232	-0.0635						0.3852	-1.6982
		0.8242	-1.967							0.3842	-0.6332							0.9242	-0.063						0.3842	-1.7292
		0.8252	-1.953							0.3832	-0.6384							0.9252	-0.0638						0.3832	-1.7592
		0.8262	-1.94							0.3822	-0.6443							0.9262	-0.0638						0.3822	-1.7902
		0.8272	-1.927							0.3812	-0.65							0.9272	-0.0629						0.3812	-1.8222
		0.8282	-1.913							0.3802	-0.6561							0.9282	-0.0611						0.3802	-1.8532
		0.8292	-1.9							0.3792	-0.6612							0.9292	-0.0589						0.3792	-1.8862
		0.8302	-1.887							0.3782	-0.6674							0.9302	-0.0573						0.3782	-1.9182
		0.8312	-1.873							0.3772	-0.6729							0.9312	-0.0569						0.3772	-1.9522
		0.8322	-1.86							0.3762	-0.6788							0.9322	-0.0572						0.3762	-1.9862
		0.8332	-1.847							0.3752	-0.6853							0.9332	-0.0573						0.3752	-2.0202
		0.8342	-1.834							0.3742	-0.6925							0.9342	-0.0573						0.3742	-2.0552
		0.8352	-1.821							0.3732	-0.698							0.9352	-0.0558						0.3732	-2.0912
		0.8362	-1.808							0.3722	-0.7038							0.9362	-0.054						0.3722	-2.1262
		0.8372	-1.795							0.3712	-0.7096							0.9372	-0.0523						0.3712	-2.1622
		0.8382	-1.782							0.3702	-0.7167							0.9382	-0.0506						0.3702	-2.1992
		0.8392	-1.769							0.3692	-0.7235							0.9392	-0.051						0.3692	-2.2362
		0.8402	-1.756							0.3682	-0.7307							0.9402	-0.0512						0.3682	-2.2742
		0.8412	-1.743							0.3672	-0.7374							0.9412	-0.0512						0.3672	-2.3122
		0.8422	-1.731							0.3662	-0.7442							0.9422	-0.0504						0.3662	-2.3512
		0.8432	-1.718							0.3652	-0.7501							0.9432	-0.048						0.3652	-2.3912
		0.8442	-1.705							0.3642	-0.7558							0.9442	-0.0463						0.3642	-2.4302
		0.8452	-1.692							0.3632	-0.7643							0.9452	-0.045						0.3632	-2.4712
		0.8462	-1.68							0.3622	-0.7711							0.9462	-0.0443						0.3622	-2.5132
		0.8472	-1.667							0.3612	-0.7787							0.9472	-0.0452						0.3612	-2.5542
		0.8482	-1.654							0.3602	-0.7842							0.9482	-0.0451						0.3602	-2.5972
		0.8492	-1.642							0.3592	-0.7915							0.9492	-0.0449						0.3592	-2.6392
		0.8502	-1.629							0.3582	-0.7989							0.9502	-0.0431						0.3582	-2.6822
		0.8512	-1.617							0.3572	-0.8074							0.9512	-0.0407						0.3572	-2.7252
		0.8522	-1.604							0.3562	-0.8164							0.9522	-0.0393						0.3562	-2.7692
		0.8532	-1.592							0.3552	-0.8224							0.9532	-0.0382						0.3552	-2.8142
		0.8542	-1.579							0.3542	-0.8302							0.9542	-0.0385						0.3542	-2.8582
		0.8552	-1.567							0.3532	-0.8392							0.9552	-0.0388						0.3532	-2.9032
		0.8562	-1.554							0.3522	-0.8467							0.9562	-0.0388						0.3522	-2.9492
		0.8572	-1.542							0.3512	-0.8555							0.9572	-0.0378						0.3512	-2.9962
		0.8582	-1.529							0.3502	-0.8648							0.9582	-0.0355						0.3502	-3.0432
		0.8592	-1.517							0.3492	-0.8728							0.9592	-0.0337						0.3492	-3.0902
		0.8602	-1.504							0.3482	-0.8815							0.9602	-0.0325						0.3482	-3.1372
		0.8612	-1.492							0.3472	-0.8902							0.9612	-0.032						0.3472	-3.1862
		0.8622	-1.479							0.3462	-0.8987							0.9622	-0.0325						0.3462	-3.2352
		0.8632	-1.467							0.3452	-0.9077							0.9632	-0.0329						0.3452	-3.2852
		0.8642	-1.454							0.3442	-0.9157							0.9642	-0.0323						0.3442	-3.3362
		0.8652	-1.442							0.3432	-0.9247							0.9652	-0.0303						0.3432	-3.3852
		0.8662	-1.43							0.3422	-0.9337							0.9662	-0.0283						0.3422	-3.4362
		0.8672	-1.417							0.3412	-0.9437							0.9672	-0.0267						0.3412	-3.4872
		0.8682	-1.405							0.3402	-0.9537							0.9682	-0.0259						0.3402	-3.5382
		0.8692	-1.392							0.3392	-0.9627							0.9692	-0.0263						0.3392	-3.5912
		0.8702	-1.38							0.3382	-0.9717							0.9702	-0.0264						0.3382	-3.6442
		0.8712	-1.368							0.3372	-0.9807							0.9712	-0.0266						0.3372	-3.6962
		0.8722	-1.355							0.3362	-0.9897							0.9722	-0.0251						0.3362	-3.7502
		0.8732	-1.343							0.3352	-1.0007							0.9732	-0.0228						0.3352	-3.8042
		0.8742	-1.33							0.3342	-1.0107							0.9742	-0.0212						0.3342	-3.8582
		0.8752	-1.318							0.3332	-1.0187							0.9752	-0.0198						0.3332	-3.9122
		0.8762	-1.306							0.3322	-1.0277							0.9762	-0.0199						0.3322	-3.9672
		0.8772	-1.293							0.3312	-1.0387							0.9772	-0.0202						0.3312	-4.0232
		0.8782	-1.281							0.3302	-1.0487							0.9782	-0.02						0.3302	-4.0792
		0.8792	-1.268							0.3292	-1.0607							0.9792	-0.0197						0.3292	-4.1362
		0.8802	-1.256							0.3282	-1.0707							0.9802	-0.0174						0.3282	-4.1932
		0.8812	-1.244							0.3272	-1.0807							0.9812	-0.0155						0.3272	-4.2492
		0.8822	-1.231							0.3262	-1.0907							0.9822	-0.0142						0.3262	-4.3072
		0.8832	-1.219							0.3252	-1.1037							0.9832	-0.0129						0.3252	-4.3652
		0.8842	-1.207							0.3242	-1.1147							0.9842	-0.0135						0.3242	-4.4222
		0.8852	-1.194							0.3232	-1.1287							0.9852	-0.0136						0.3232	-4.4802
		0.8862	-1.182							0.3222	-1.1387							0.9862	-0.0131						0.3222	-4.5382
		0.8872	-1.17							0.3212	-1.1497							0.9872	-0.0127						0.3212	-4.5972
		0.8882	-1.157							0.3202	-1.1617							0.9882	-0.0103						0.3202	-4.6572
		0.8892	-1.145							0.3192	-1.1737							0.9892	-0.0085						0.3192	-4.7162
		0.8902	-1.133							0.3182	-1.1887							0.9902	-0.0071						0.3182	-4.7762
		0.8912	-1.12							0.3172	-1.2017							0.9912	-0.0064						0.3172	-4.8362
		0.8922	-1.108							0.3162	-1.2137							0.9922	-0.0071						0.3162	-4.8972
		0.8932	-1.096							0.3152	-1.2247							0.9932	-0.0067						0.3152	-4.9582
		0.8942	-1.084							0.3142	-1.2367							0.9942	-0.0064						0.3142	-5.0192
		0.8952	-1.071							0.3132	-1.2507							0.9952	-0.0053						0.3132	-5.0802
		0.8962	-1.059							0.3122	-1.2637							0.9962	-0.0027						0.3122	-5.1422
		0.8972	-1.047							0.3112	-1.2767							0.9972	-0.0011						0.3112	-5.2032
		0.8982	-1.035							0.3102	-1.2897							0.9982	-1.11022e-16						0.3102	-5.2662
		0.8992	-1.022							0.3092	-1.3017							0.9992	0.0005						0.3092	-5.3282
		0.9002	-1.01							0.3082	-1.3157							1.0002	-1.11022e-16						0.3082	-5.3902
		0.9012	-0.998							0.3072	-1.3297							1.0012	0.0003						0.3072	-5.4522
		0.9022	-0.986							0.3062	-1.3457							1.0022	0.0012						0.3062	-5.5152
		0.9032	-0.974							0.3052	-1.3597							1.0032	0.0028						0.3052	-5.5782
		0.9042	-0.962							0.3042	-1.3717							1.0042	0.005						0.3042	-5.6422
		0.9052	-0.949							0.3032	-1.3857							1.0052	0.0065						0.3032	-5.7052
		0.9062	-0.937							0.3022	-1.3997							1.0062	0.0076						0.3022	-5.7692
		0.9072	-0.925							0.3012	-1.4157							1.0072	0.0077						0.3012	-5.8322
		0.9082	-0.913							0.3002	-1.4327							1.0082	0.007						0.3002	-5.8952
		0.9092	-0.901							0.2992	-1.4467							1.0092	0.0075						0.2992	-5.9592
		0.9102	-0.889							0.2982	-1.4597							1.0102	0.0088						0.2982	-6.0222
		0.9112	-0.877							0.2972	-1.4767							1.0112	0.0109						0.2972	-6.0862
		0.9122	-0.865							0.2962	-1.4917							1.0122	0.0132						0.2962	-6.1502
		0.9132	-0.853							0.2952	-1.5087							1.0132	0.0148						0.2952	-6.2142
		0.9142	-0.841							0.2942	-1.5237							1.0142	0.0148						0.2942	-6.2772
		0.9152	-0.829							0.2932	-1.5377							1.0152	0.0148						0.2932	-6.3422
		0.9162	-0.817							0.2922	-1.5537							1.0162	0.0145						0.2922	-6.4052
		0.9172	-0.806							0.2912	-1.5717							1.0172	0.0151						0.2912	-6.4712
		0.9182	-0.794							0.2902	-1.5887							1.0182	0.0173						0.2902	-6.5352
		0.9192	-0.782							0.2892	-1.6077							1.0192	0.0196						0.2892	-6.5992
		0.9202	-0.77							0.2882	-1.6247							1.0202	0.0212						0.2882	-6.6632
		0.9212	-0.759							0.2872	-1.6417							1.0212	0.0223						0.2872	-6.7272
		0.9222	-0.747							0.2862	-1.6597							1.0222	0.0219						0.2862	-6.7912
		0.9232	-0.735							0.2852	-1.6767							1.0232	0.022						0.2852	-6.8562
		0.9242	-0.724							0.2842	-1.6967							1.0242	0.0221						0.2842	-6.9202
		0.9252	-0.712							0.2832	-1.7137							1.0252	0.0235						0.2832	-6.9842
		0.9262	-0.701							0.2822	-1.7327							1.0262	0.0261						0.2822	-7.0472
		0.9272	-0.689							0.2812	-1.7497							1.0272	0.0279						0.2812	-7.1112
		0.9282	-0.678							0.2802	-1.7657							1.0282	0.0296						0.2802	-7.1762
		0.9292	-0.666							0.2792	-1.7847							1.0292	0.0297						0.2792	-7.2402
		0.9302	-0.655							0.2782	-1.8057							1.0302	0.0291						0.2782	-7.3042
		0.9312	-0.644							0.2772	-1.8247							1.0312	0.0297						0.2772	-7.3682
		0.9322	-0.632							0.2762	-1.8457							1.0322	0.0304						0.2762	-7.4302
		0.9332	-0.621							0.2752	-1.8647							1.0332	0.0325						0.2752	-7.4942
		0.9342	-0.61							0.2742	-1.8827							1.0342	0.0349						0.2742	-7.5582
		0.9352	-0.599							0.2732	-1.9047							1.0352	0.0364						0.2732	-7.6192
		0.9362	-0.588							0.2722	-1.9247							1.0362	0.0373						0.2722	-7.6822
		0.9372	-0.577							0.2712	-1.9457							1.0372	0.0372						0.2712	-7.7452
		0.9382	-0.566							0.2702	-1.9667							1.0382	0.0369						0.2702	-7.8082
		0.9392	-0.555							0.2692	-1.9857							1.0392	0.0377						0.2692	-7.8702
		0.9402	-0.544							0.2682	-2.0057							1.0402	0.0391						0.2682	-7.9332
		0.9412	-0.533							0.2672	-2.0247							1.0412	0.0418						0.2672	-7.9952
		0.9422	-0.522							0.2662	-2.0457							1.0422	0.0437						0.2662	-8.0582
		0.9432	-0.511							0.2652	-2.0697							1.0432	0.0448						0.2652	-8.1202
		0.9442	-0.501							0.2642	-2.0907							1.0442	0.0452						0.2642	-8.1822
		0.9452	-0.49							0.2632	-2.1117							1.0452	0.0449						0.2632	-8.2432
		0.9462	-0.479							0.2622	-2.1347							1.0462	0.0451						0.2622	-8.3052
		0.9472	-0.469							0.2612	-2.1557							1.0472	0.0465						0.2612	-8.3672
		0.9482	-0.458							0.2602	-2.1797							1.0482	0.0488						0.2602	-8.4272
		0.9492	-0.448							0.2592	-2.2037							1.0492	0.051						0.2592	-8.4892
		0.9502	-0.438							0.2582	-2.2287							1.0502	0.0528						0.2582	-8.5492
		0.9512	-0.427							0.2572	-2.2527							1.0512	0.0531						0.2572	-8.6102
		0.9522	-0.417							0.2562	-2.2757							1.0522	0.0531						0.2562	-8.6702
		0.9532	-0.407							0.2552	-2.2977							1.0532	0.0534						0.2552	-8.7302
		0.9542	-0.397							0.2542	-2.3247							1.0542	0.054						0.2542	-8.7902
		0.9552	-0.387							0.2532	-2.3487							1.0552	0.0563						0.2532	-8.8512
		0.9562	-0.377							0.2522	-2.3747							1.0562	0.0589						0.2522	-8.9102
		0.9572	-0.367							0.2512	-2.4017							1.0572	0.0611						0.2512	-8.9702
		0.9582	-0.357							0.2502	-2.4257							1.0582	0.0625						0.2502	-9.0292
		0.9592	-0.347							0.2492	-2.4517							1.0592	0.062						0.2492	-9.0882
		0.9602	-0.337							0.2482	-2.4777							1.0602	0.0622						0.2482	-9.1462
		0.9612	-0.328							0.2472	-2.5057							1.0612	0.0627						0.2472	-9.2042
		0.9622	-0.318							0.2462	-2.5347							1.0622	0.0639						0.2462	-9.2622
		0.9632	-0.309							0.2452	-2.5617							1.0632	0.0671						0.2452	-9.3212
		0.9642	-0.299							0.2442	-2.5897							1.0642	0.0705						0.2442	-9.3792
		0.9652	-0.29							0.2432	-2.6157							1.0652	0.0713						0.2432	-9.4362
		0.9662	-0.28							0.2422	-2.6417							1.0662	0.0715						0.2422	-9.4942
		0.9672	-0.271							0.2412	-2.6737							1.0672	0.0709						0.2412	-9.5512
		0.9682	-0.262							0.2402	-2.7027							1.0682	0.0715						0.2402	-9.6102
		0.9692	-0.253							0.2392	-2.7337							1.0692	0.0724						0.2392	-9.6662
		0.9702	-0.244							0.2382	-2.7627							1.0702	0.0747						0.2382	-9.7242
		0.9712	-0.235							0.2372	-2.7907							1.0712	0.0774						0.2372	-9.7802
		0.9722	-0.226							0.2362	-2.8187							1.0722	0.0792						0.2362	-9.8362
		0.9732	-0.217							0.2352	-2.8487							1.0732	0.0802						0.2352	-9.8932
		0.9742	-0.209							0.2342	-2.8787							1.0742	0.0801						0.2342	-9.9492
		0.9752	-0.2							0.2332	-2.9137							1.0752	0.0801						0.2332	-10.0052
		0.9762	-0.191							0.2322	-2.9457							1.0762	0.081						0.2322	-10.0622
		0.9772	-0.183							0.2312	-2.9737							1.0772	0.0827						0.2312	-10.1172
		0.9782	-0.174							0.2302	-3.0057							1.0782	0.0851						0.2302	-10.1772
		0.9792	-0.166							0.2292	-3.0377							1.0792	0.0873						0.2292	-10.2272
		0.9802	-0.157							0.2282	-3.0717							1.0802	0.0888						0.2282	-10.2872
		0.9812	-0.149							0.2272	-3.1087							1.0812	0.0892						0.2272	-10.3372
		0.9822	-0.141							0.2262	-3.1427							1.0822	0.0895						0.2262	-10.3972
		0.9832	-0.132							0.2252	-3.1737							1.0832	0.0898						0.2252	-10.4472
		0.9842	-0.124							0.2242	-3.2097							1.0842	0.0909						0.2242	-10.5072
		0.9852	-0.116							0.2232	-3.2437							1.0852	0.0931						0.2232	-10.5572
		0.9862	-0.108							0.2222	-3.2817							1.0862	0.0954						0.2222	-10.6172
		0.9872	-0.1							0.2212	-3.3177							1.0872	0.0977						0.2212	-10.6672
		0.9882	-0.092							0.2202	-3.3507							1.0882	0.0988						0.2202	-10.7272
		0.9892	-0.084							0.2192	-3.3857							1.0892	0.0991						0.2192	-10.7772
		0.9902	-0.076							0.2182	-3.4227							1.0902	0.0993						0.2182	-10.8272
		0.9912	-0.068							0.2172	-3.4597							1.0912	0.0998						0.2172	-10.8872
		0.9922	-0.061							0.2162	-3.5017							1.0922	0.1015						0.2162	-10.9372
		0.9932	-0.053							0.2152	-3.5407							1.0932	0.104						0.2152	-10.9872
		0.9942	-0.045							0.2142	-3.5787							1.0942	0.1063						0.2142	-11.0472
		0.9952	-0.037							0.2132	-3.6157							1.0952	0.1081						0.2132	-11.0972
		0.9962	-0.03							0.2122	-3.6557							1.0962	0.1091						0.2122	-11.1572
		0.9972	-0.022							0.2112	-3.6967							1.0972	0.1091						0.2112	-11.2072
		0.9982	-0.015							0.2102	-3.7397							1.0982	0.1096						0.2102	-11.2672
		0.9992	-0.007							0.2092	-3.7817							1.0992	0.1102						0.2092	-11.3172
		1.0002	0							0.2082	-3.8207							1.1002	0.1124						0.2082	-11.3672
		1.0012	0.008							0.2072	-3.8597							1.1012	0.115						0.2072	-11.4272
		1.0022	0.015							0.2062	-3.9007							1.1022	0.1172						0.2062	-11.4772
		1.0032	0.022							0.2052	-3.9447							1.1032	0.1191						0.2052	-11.5272
		1.0042	0.03							0.2042	-3.9867							1.1042	0.1191						0.2042	-11.5872
		1.0052	0.037							0.2032	-4.0327							1.1052	0.1196						0.2032	-11.6372
		1.0062	0.044							0.2022	-4.0747							1.1062	0.1203						0.2022	-11.6972
		1.0072	0.051							0.2012	-4.1157							1.1072	0.1215						0.2012	-11.7472
		1.0082	0.058							0.2002	-4.1577							1.1082	0.1246						0.2002	-11.7972
		1.0092	0.065							0.1992	-4.2037							1.1092	0.1269						0.1992	-11.8572
		1.0102	0.073							0.1982	-4.2507							1.1102	0.1289						0.1982	-11.9072
		1.0112	0.08							0.1972	-4.3017							1.1112	0.1302						0.1972	-11.9672
		1.0122	0.086							0.1962	-4.3447							1.1122	0.1301						0.1962	-12.0172
		1.0132	0.093							0.1952	-4.3877							1.1132	0.1308						0.1952	-12.0772
		1.0142	0.1							0.1942	-4.4337							1.1142	0.1317						0.1942	-12.1272
		1.0152	0.107							0.1932	-4.4797							1.1152	0.1339						0.1932	-12.1772
		1.0162	0.114							0.1922	-4.5337							1.1162	0.137						0.1922	-12.2372
		1.0172	0.121							0.1912	-4.5877							1.1172	0.1389						0.1912	-12.2872
		1.0182	0.127							0.1902	-4.6307							1.1182	0.1404						0.1902	-12.3472
		1.0192	0.134							0.1892	-4.6777							1.1192	0.1409						0.1892	-12.3972
		1.0202	0.141							0.1882	-4.7277							1.1202	0.1411						0.1882	-12.4572
		1.0212	0.148							0.1872	-4.7787							1.1212	0.1419						0.1872	-12.5072
		1.0222	0.154							0.1862	-4.8347							1.1222	0.1439						0.1862	-12.5572
		1.0232	0.161							0.1852	-4.8857							1.1232	0.1466						0.1852	-12.6172
		1.0242	0.167							0.1842	-4.9317							1.1242	0.1491						0.1842	-12.6772
		1.0252	0.174							0.1832	-4.9827							1.1252	0.1512						0.1832	-12.7272
		1.0262	0.18							0.1822	-5.0347							1.1262	0.1517						0.1822	-12.7872
		1.0272	0.187							0.1812	-5.0897							1.1272	0.1522						0.1812	-12.8372
		1.0282	0.193							0.1802	-5.1477							1.1282	0.1526						0.1802	-12.8972
		1.0292	0.199							0.1792	-5.2017							1.1292	0.1539						0.1792	-12.9472
		1.0302	0.206							0.1782	-5.2557							1.1302	0.1569						0.1782	-13.0072
		1.0312	0.212							0.1772	-5.3077							1.1312	0.1593						0.1772	-13.0672
		1.0322	0.218							0.1762	-5.3597							1.1322	0.1618						0.1762	-13.1172
		1.0332	0.225							0.1752	-5.4197							1.1332	0.1631						0.1752	-13.1772
		1.0342	0.231							0.1742	-5.4777							1.1342	0.1635						0.1742	-13.2372
		1.0352	0.237							0.1732	-5.5397							1.1352	0.1641						0.1732	-13.2872
		1.0362	0.243							0.1722	-5.5937							1.1362	0.1648						0.1722	-13.3472
		1.0372	0.249							0.1712	-5.6457							1.1372	0.1669						0.1712	-13.4072
		1.0382	0.256							0.1702	-5.7027							1.1382	0.17						0.1702	-13.4572
		1.0392	0.262							0.1692	-5.7647							1.1392	0.1721						0.1692	-13.5172
		1.0402	0.268							0.1682	-5.8297							1.1402	0.1745						0.1682	-13.5772
		1.0412	0.274							0.1672	-5.8967							1.1412	0.175						0.1672	-13.6372
		1.0422	0.28							0.1662	-5.9537							1.1422	0.1751						0.1662	-13.6872
		1.0432	0.286							0.1652	-6.0087							1.1432	0.1764						0.1652	-13.7472
		1.0442	0.292							0.1642	-6.0717							1.1442	0.1779						0.1642	-13.8072
		1.0452	0.298							0.1632	-6.1377							1.1452	0.1807						0.1632	-13.8672
		1.0462	0.304							0.1622	-6.2097							1.1462	0.1833						0.1622	-13.9272
		1.0472	0.31							0.1612	-6.2837							1.1472	0.1857						0.1612	-13.9772
		1.0482	0.316							0.1602	-6.3467							1.1482	0.187						0.1602	-14.0372
		1.0492	0.322							0.1592	-6.4117							1.1492	0.1873						0.1592	-14.0972
		1.0502	0.328							0.1582	-6.4847							1.1502	0.1878						0.1582	-14.1572
		1.0512	0.334							0.1572	-6.5617							1.1512	0.1893						0.1572	-14.2172
		1.0522	0.34							0.1562	-6.6477							1.1522	0.1913						0.1562	-14.2772
		1.0532	0.345							0.1552	-6.7287							1.1532	0.1944						0.1552	-14.3372
		1.0542	0.351							0.1542	-6.8017							1.1542	0.197						0.1542	-14.3972
		1.0552	0.357							0.1532	-6.8747							1.1552	0.1986						0.1532	-14.4572
		1.0562	0.363							0.1522	-6.9567							1.1562	0.1997						0.1522	-14.5172
		1.0572	0.369							0.1512	-7.0467							1.1572	0.2003						0.1512	-14.5772
		1.0582	0.374							0.1502	-7.1447							1.1582	0.2009						0.1502	-14.6472
		1.0592	0.38							0.1492	-7.2347							1.1592	0.2027						0.1492	-14.7072
		1.0602	0.386							0.1482	-7.3217							1.1602	0.2057						0.1482	-14.7672
		1.0612	0.391							0.1472	-7.4107							1.1612	0.2083						0.1472	-14.8272
		1.0622	0.397							0.1462	-7.5047							1.1622	0.2108						0.1462	-14.8872
		1.0632	0.403							0.1452	-7.6107							1.1632	0.2121						0.1452	-14.9572
		1.0642	0.408							0.1442	-7.7217							1.1642	0.2128						0.1442	-15.0172
		1.0652	0.414							0.1432	-7.8277							1.1652	0.2136						0.1432	-15.0772
		1.0662	0.419							0.1422	-7.9307							1.1662	0.2151						0.1422	-15.1472
		1.0672	0.425							0.1412	-8.0367							1.1672	0.2171						0.1412	-15.2072
		1.0682	0.43							0.1402	-8.1457							1.1682	0.2199						0.1402	-15.2672
		1.0692	0.436							0.1392	-8.2637							1.1692	0.2226						0.1392	-15.3372
		1.0702	0.441							0.1382	-8.3857							1.1702	0.2251						0.1382	-15.3972
		1.0712	0.447							0.1372	-8.5107							1.1712	0.226						0.1372	-15.4572
		1.0722	0.452							0.1362	-8.6277							1.1722	0.2267						0.1362	-15.5272
		1.0732	0.457							0.1352	-8.7367							1.1732	0.2279						0.1352	-15.5872
		1.0742	0.463							0.1342	-8.8597							1.1742	0.229						0.1342	-15.6572
		1.0752	0.468							0.1332	-8.9877							1.1752	0.2317						0.1332	-15.7172
		1.0762	0.473							0.1322	-9.1317							1.1762	0.2346						0.1322	-15.7872
		1.0772	0.479							0.1312	-9.2777							1.1772	0.2371						0.1312	-15.8572
		1.0782	0.484							0.1302	-9.4017							1.1782	0.2395						0.1302	-15.9172
		1.0792	0.489							0.1292	-9.5257							1.1792	0.2402						0.1292	-15.9872
		1.0802	0.494							0.1282	-9.6597							1.1802	0.2411						0.1282	-16.0572
		1.0812	0.499							0.1272	-9.8017							1.1812	0.2421						0.1272	-16.1172
		1.0822	0.505							0.1262	-9.9627							1.1822	0.2439						0.1262	-16.1872
		1.0832	0.51							0.1252	-10.1227							1.1832	0.247						0.1252	-16.2572
		1.0842	0.515							0.1242	-10.2427							1.1842	0.2496						0.1242	-16.3272
		1.0852	0.52							0.1232	-10.3827							1.1852	0.2523						0.1232	-16.3972
		1.0862	0.525							0.1222	-10.5227							1.1862	0.2543						0.1222	-16.4572
		1.0872	0.53							0.1212	-10.6827							1.1872	0.2543						0.1212	-16.5272
		1.0882	0.536							0.1202	-10.8627							1.1882	0.2553						0.1202	-16.5972
		1.0892	0.541							0.1192	-11.0227							1.1892	0.2563						0.1192	-16.6672
		1.0902	0.546							0.1182	-11.1527							1.1902	0.2583						0.1182	-16.7372
		1.0912	0.551							0.1172	-11.3027							1.1912	0.2623						0.1172	-16.8072
		1.0922	0.556							0.1162	-11.4527							1.1922	0.2643						0.1162	-16.8772
		1.0932	0.561							0.1152	-11.6227							1.1932	0.2673						0.1152	-16.9472
		1.0942	0.566							0.1142	-11.8027							1.1942	0.2683						0.1142	-17.0172
		1.0952	0.571							0.1132	-11.9427							1.1952	0.2693						0.1132	-17.0872
		1.0962	0.576							0.1122	-12.0827							1.1962	0.2703						0.1122	-17.1572
		1.0972	0.582							0.1112	-12.2427							1.1972	0.2723						0.1112	-17.2372
		1.0982	0.587							0.1102	-12.4027							1.1982	0.2753						0.1102	-17.3072
		1.0992	0.592							0.1092	-12.5927							1.1992	0.2783						0.1092	-17.3772
		1.1002	0.597							0.1082	-12.7727							1.2002	0.2813						0.1082	-17.4472
		1.1012	0.602							0.1072	-12.9127							1.2012	0.2833						0.1072	-17.5272
		1.1022	0.607							0.1062	-13.0627							1.2022	0.2843						0.1062	-17.5972
		1.1032	0.612							0.1052	-13.2127							1.2032	0.2853						0.1052	-17.6672
		1.1042	0.617							0.1042	-13.3827							1.2042	0.2863						0.1042	-17.7472
		1.1052	0.623							0.1032	-13.5727							1.2052	0.2893						0.1032	-17.8172
		1.1062	0.628							0.1022	-13.7527							1.2062	0.2923						0.1022	-17.8872
		1.1072	0.633							0.1012	-13.9027							1.2072	0.2953						0.1012	-17.9672
		1.1082	0.638							0.1002	-14.0427							1.2082	0.2983						0.1002	-18.0372
		1.1092	0.643							0.0992	-14.1927							1.2092	0.2993						0.0992	-18.1172
		1.1102	0.648							0.0982	-14.3727							1.2102	0.3003						0.0982	-18.1872
		1.1112	0.653							0.0972	-14.5527							1.2112	0.3013						0.0972	-18.2672
		1.1122	0.659							0.0962	-14.7427							1.2122	0.3043						0.0962	-18.3372
		1.1132	0.664							0.0952	-14.9127							1.2132	0.3073						0.0952	-18.4172
		1.1142	0.669							0.0942	-15.0427							1.2142	0.3103						0.0942	-18.4872
		1.1152	0.674							0.0932	-15.1927							1.2152	0.3133						0.0932	-18.5672
		1.1162	0.679							0.0922	-15.3727							1.2162	0.3153						0.0922	-18.6472
		1.1172	0.684							0.0912	-15.5527							1.2172	0.3163						0.0912	-18.7172
		1.1182	0.689							0.0902	-15.7527							1.2182	0.3173						0.0902	-18.7972
		1.1192	0.695							0.0892	-15.9127							1.2192	0.3193						0.0892	-18.8772
		1.1202	0.7							0.0882	-16.0427							1.2202	0.3223						0.0882	-18.9472
		1.1212	0.705							0.0872	-16.1927							1.2212	0.3263						0.0872	-19.0272
		1.1222	0.71							0.0862	-16.3727							1.2222	0.3293						0.0862	-19.1072
		1.1232	0.715							0.0852	-16.5627							1.2232	0.3313						0.0852	-19.1872
		1.1242	0.72							0.0842	-16.7627							1.2242	0.3333						0.0842	-19.2572
		1.1252	0.725							0.0832	-16.9027							1.2252	0.3343						0.0832	-19.3372
		1.1262	0.73							0.0822	-17.0227							1.2262	0.3353						0.0822	-19.4172
		1.1272	0.735							0.0812	-17.1827							1.2272	0.3383						0.0812	-19.4972
		1.1282	0.74							0.0802	-17.3627							1.2282	0.3423						0.0802	-19.5772
		1.1292	0.746							0.0792	-17.5627							1.2292	0.3453						0.0792	-19.6572
		1.1302	0.751							0.0782	-17.7527							1.2302	0.3483						0.0782	-19.7372
		1.1312	0.756							0.0772	-17.8827							1.2312	0.3503						0.0772	-19.8072
		1.1322	0.761							0.0762	-18.0127							1.2322	0.3513						0.0762	-19.8872
		1.1332	0.766							0.0752	-18.1627							1.2332	0.3533						0.0752	-19.9672
		1.1342	0.771							0.0742	-18.3427							1.2342	0.3553						0.0742	-20.0472
		1.1352	0.776							0.0732	-18.5427							1.2352	0.3583						0.0732	-20.1272
		1.1362	0.781							0.0722	-18.7227							1.2362	0.3623						0.0722	-20.2072
		1.1372	0.786							0.0712	-18.8527							1.2372	0.3663						0.0712	-20.2872
		1.1382	0.791							0.0702	-18.9727							1.2382	0.3683						0.0702	-20.3672
		1.1392	0.795							0.0692	-19.1127							1.2392	0.3693						0.0692	-20.4472
		1.1402	0.8							0.0682	-19.2927							1.2402	0.3703						0.0682	-20.5272
		1.1412	0.805							0.0672	-19.4927							1.2412	0.3723						0.0672	-20.6072
		1.1422	0.81							0.0662	-19.6627							1.2422	0.3763						0.0662	-20.6872
		1.1432	0.815							0.0652	-19.8027							1.2432	0.3793						0.0652	-20.7672
		1.1442	0.82							0.0642	-19.9127							1.2442	0.3833						0.0642	-20.8472
		1.1452	0.825							0.0632	-20.0427							1.2452	0.3863						0.0632	-20.9272
		1.1462	0.83							0.0622	-20.2227							1.2462	0.3883						0.0622	-21.0072
		1.1472	0.834							0.0612	-20.4027							1.2472	0.3893						0.0612	-21.0872
		1.1482	0.839							0.0602	-20.5827							1.2482	0.3913						0.0602	-21.1672
		1.1492	0.844							0.0592	-20.7127							1.2492	0.3943						0.0592	-21.2472
		1.1502	0.849							0.0582	-20.8027							1.2502	0.3983						0.0582	-21.3272
		1.1512	0.854							0.0572	-20.9327							1.2512	0.4013						0.0572	-21.4072
		1.1522	0.858							0.0562	-21.1127							1.2522	0.4053						0.0562	-21.4872
		1.1532	0.863							0.0552	-21.2827							1.2532	0.4073						0.0552	-21.5672
		1.1542	0.868							0.0542	-21.4527							1.2542	0.4093						0.0542	-21.6472
		1.1552	0.873							0.0532	-21.5627							1.2552	0.4113						0.0532	-21.7272
		1.1562	0.877							0.0522	-21.6427							1.2562	0.4133						0.0522	-21.8072
		1.1572	0.882							0.0512	-21.7827							1.2572	0.4173						0.0512	-21.8872
		1.1582	0.887							0.0502	-21.9427							1.2582	0.4213						0.0502	-21.9672
		1.1592	0.892							0.0492	-22.1327							1.2592	0.4253						0.0492	-22.0472
		1.1602	0.896							0.0482	-22.2927							1.2602	0.4283						0.0482	-22.1272
		1.1612	0.901							0.0472	-22.3627							1.2612	0.4303						0.0472	-22.2072
		1.1622	0.906							0.0462	-22.4527							1.2622	0.4313						0.0462	-22.2872
		1.1632	0.91							0.0452	-22.6027							1.2632	0.4343						0.0452	-22.3672
		1.1642	0.915							0.0442	-22.7627							1.2642	0.4373						0.0442	-22.4472
		1.1652	0.92							0.0432	-22.9527							1.2652	0.4413						0.0432	-22.5272
		1.1662	0.925							0.0422	-23.0727							1.2662	0.4453						0.0422	-22.6072
		1.1672	0.929							0.0412	-23.1427							1.2672	0.4493						0.0412	-22.6872
		1.1682	0.934							0.0402	-23.2427							1.2682	0.4513						0.0402	-22.7672
		1.1692	0.939							0.0392	-23.3827							1.2692	0.4533						0.0392	-22.8472
		1.1702	0.943							0.0382	-23.5427							1.2702	0.4553						0.0382	-22.9272
		1.1712	0.948							0.0372	-23.7327							1.2712	0.4593						0.0372	-23.0072
		1.1722	0.953							0.0362	-23.8227							1.2722	0.4623						0.0362	-23.0872
		1.1732	0.957							0.0352	-23.8827							1.2732	0.4673						0.0352	-23.1672
		1.1742	0.962							0.0342	-23.9827							1.2742	0.4713						0.0342	-23.2472
		1.1752	0.967							0.0332	-24.1127							1.2752	0.4743						0.0332	-23.3272
		1.1762	0.971							0.0322	-24.3027							1.2762	0.4763						0.0322	-23.3972
		1.1772	0.976							0.0312	-24.4627							1.2772	0.4783						0.0312	-23.4772
		1.1782	0.98							0.0302	-24.5427							1.2782	0.4813						0.0302	-23.5572
		1.1792	0.985							0.0292	-24.6127							1.2792	0.4843						0.0292	-23.6372
		1.1802	0.99							0.0282	-24.6627							1.2802	0.4893						0.0282	-23.7172
		1.1812	0.994							0.0272	-24.8127							1.2812	0.4933						0.0272	-23.7872
		1.1822	0.999							0.0262	-24.9627							1.2822	0.4983						0.0262	-23.8672
		1.1832	1.003							0.0252	-25.1227							1.2832	0.5003						0.0252	-23.9472
		1.1842	1.008							0.0242	-25.2527							1.2842	0.5033						0.0242	-24.0272
		1.1852	1.013							0.0232	-25.2827							1.2852	0.5053						0.0232	-24.0972
		1.1862	1.017							0.0222	-25.3227							1.2862	0.5083						0.0222	-24.1772
		1.1872	1.022							0.0212	-25.4727							1.2872	0.5123						0.0212	-24.2572
		1.1882	1.026							0.0202	-25.6027							1.2882	0.5173						0.0202	-24.3272
		1.1892	1.031							0.0192	-25.7627							1.2892	0.5213						0.0192	-24.3972
		1.1902	1.035							0.0182	-25.8727							1.2902	0.5253						0.0182	-24.4772
		1.1912	1.04							0.0172	-25.8827							1.2912	0.5283						0.0172	-24.5572
		1.1922	1.044							0.0162	-25.9527							1.2922	0.5303						0.0162	-24.6272
		1.1932	1.048							0.0152	-26.0927							1.2932	0.5333						0.0152	-24.7072
		1.1942	1.053							0.0142	-26.2327							1.2942	0.5363						0.0142	-24.7772
		1.1952	1.057							0.0132	-26.3927							1.2952	0.5413						0.0132	-24.8572
		1.1962	1.062							0.0122	-26.4427							1.2962	0.5463						0.0122	-24.9272
		1.1972	1.066							0.0112	-26.4427							1.2972	0.5503						0.0112	-25.0072
		1.1982	1.071							0.0102	-26.5427							1.2982	0.5543						0.0102	-25.0772
		1.1992	1.075							0.0092	-26.6627							1.2992	0.5563						0.0092	-25.1472
		1.2002	1.079							0.0082	-26.8427							1.3002	0.5603						0.0082	-25.2272
		1.2012	1.084							0.0072	-26.9727							1.3012	0.5633						0.0072	-25.2972
		1.2022	1.088							0.0062	-26.9627							1.3022	0.5663						0.0062	-25.3672
		1.2032	1.092							0.0052	-27.0027							1.3032	0.5723						0.0052	-25.4472
		1.2042	1.097							0.0042	-27.1027							1.3042	0.5773						0.0042	-25.5172
		1.2052	1.101							0.0032	-27.2327							1.3052	0.5813						0.0032	-25.5872
		1.2062	1.105							0.0022	-27.4127							1.3062	0.5843						0.0022	-25.6572
		1.2072	1.11							0.0012	-27.4927							1.3072	0.5873						0.0012	-25.7272
		1.2082	1.114							0.0002	-27.4527							1.3082	0.5903						0.0002	-25.8072
		1.2092	1.118							-0.0008	-27.5327							1.3092	0.5943						-0.0008	-25.8772
		1.2102	1.123							-0.0018	-27.6527							1.3102	0.5993						-0.0018	-25.9472
		1.2112	1.127							-0.0028	-27.8027							1.3112	0.6043						-0.0028	-26.0072
		1.2122	1.131							-0.0038	-27.9327							1.3122	0.6083						-0.0038	-26.0872
		1.2132	1.136							-0.0048	-27.9527							1.3132	0.6133						-0.0048	-26.1572
		1.2142	1.14							-0.0058	-27.9427							1.3142	0.6163						-0.0058	-26.2272
		1.2152	1.144							-0.0068	-28.0527							1.3152	0.6193						-0.0068	-26.2972
		1.2162	1.149							-0.0078	-28.1927							1.3162	0.6233						-0.0078	-26.3672
		1.2172	1.153							-0.0088	-28.3327							1.3172	0.6273						-0.0088	-26.4272
		1.2182	1.157							-0.0098	-28.3927							1.3182	0.6333						-0.0098	-26.4972
		1.2192	1.162							-0.0108	-28.3927							1.3192	0.6383						-0.0108	-26.5672
		1.2202	1.166							-0.0118	-28.4227							1.3202	0.6433						-0.0118	-26.6372
		1.2212	1.17							-0.0128	-28.5627							1.3212	0.6463						-0.0128	-26.7072
		1.2222	1.175							-0.0138	-28.7027							1.3222	0.6493						-0.0138	-26.7672
		1.2232	1.179							-0.0148	-28.7927							1.3232	0.6523						-0.0148	-26.8372
		1.2242	1.183							-0.0158	-28.8127							1.3242	0.6563						-0.0158	-26.9072
		1.2252	1.188							-0.0168	-28.7927							1.3252	0.6623						-0.0168	-26.9672
		1.2262	1.192							-0.0178	-28.8827							1.3262	0.6683						-0.0178	-27.0372
		1.2272	1.196							-0.0188	-29.0227							1.3272	0.6733						-0.0188	-27.1072
		1.2282	1.201							-0.0198	-29.1627							1.3282	0.6773						-0.0198	-27.1672
		1.2292	1.205							-0.0208	-29.2427							1.3292	0.6793						-0.0208	-27.2372
		1.2302	1.209							-0.0218	-29.2127							1.3302	0.6833						-0.0218	-27.2972
		1.2312	1.213							-0.0228	-29.2127							1.3312	0.6873						-0.0228	-27.3572
		1.2322	1.218							-0.0238	-29.3327							1.3322	0.6933						-0.0238	-27.4272
		1.2332	1.222							-0.0248	-29.4627							1.3332	0.6993						-0.0248	-27.4872
		1.2342	1.226							-0.0258	-29.5927							1.3342	0.7043						-0.0258	-27.5472
		1.2352	1.23							-0.0268	-29.6327							1.3352	0.7093						-0.0268	-27.6172
		1.2362	1.234							-0.0278	-29.5727							1.3362	0.7123						-0.0278	-27.6772
		1.2372	1.238							-0.0288	-29.6327							1.3372	0.7163						-0.0288	-27.7372
		1.2382	1.242							-0.0298	-29.7727							1.3382	0.7203						-0.0298	-27.7972
		1.2392	1.246							-0.0308	-29.9027							1.3392	0.7253						-0.0308	-27.8672
		1.2402	1.25							-0.0318	-29.9427							1.3402	0.7313						-0.0318	-27.9272
		1.2412	1.254							-0.0328	-29.9227							1.3412	0.7363						-0.0328	-27.9872
		1.2422	1.258							-0.0338	-29.9527							1.3422	0.7413						-0.0338	-28.0472
		1.2432	1.262							-0.0348	-30.0927							1.3432	0.7463						-0.0348	-28.1072
		1.2442	1.266							-0.0358	-30.2527							1.3442	0.7493						-0.0358	-28.1672
		1.2452	1.27							-0.0368	-30.2927							1.3452	0.7533						-0.0368	-28.2272
		1.2462	1.274							-0.0378	-30.2527							1.3462	0.7583						-0.0378	-28.2872
		1.2472	1.277							-0.0388	-30.2827							1.3472	0.7633						-0.0388	-28.3472
		1.2482	1.281							-0.0398	-30.3727							1.3482	0.7703						-0.0398	-28.4072
		1.2492	1.285							-0.0408	-30.5527							1.3492	0.7753						-0.0408	-28.4672
		1.2502	1.289							-0.0418	-30.6527							1.3502	0.7803						-0.0418	-28.5272
		1.2512	1.293							-0.0428	-30.5727							1.3512	0.7843						-0.0428	-28.5772
		1.2522	1.296							-0.0438	-30.5727							1.3522	0.7883						-0.0438	-28.6372
		1.2532	1.3							-0.0448	-30.6527							1.3532	0.7923						-0.0448	-28.6972
		1.2542	1.304							-0.0458	-30.7927							1.3542	0.7983						-0.0458	-28.7572
		1.2552	1.308							-0.0468	-30.9427							1.3552	0.8043						-0.0468	-28.8172
		1.2562	1.312							-0.0478	-30.9527							1.3562	0.8103						-0.0478	-28.8672
		1.2572	1.315							-0.0488	-30.8727							1.3572	0.8153						-0.0488	-28.9272
		1.2582	1.319							-0.0498	-30.9227							1.3582	0.8193						-0.0498	-28.9872
		1.2592	1.323							-0.0508	-31.0427							1.3592	0.8233						-0.0508	-29.0372
		1.2602	1.327							-0.0518	-31.2027							1.3602	0.8283						-0.0518	-29.0972
		1.2612	1.331							-0.0528	-31.2927							1.3612	0.8323						-0.0528	-29.1572
		1.2622	1.335							-0.0538	-31.2327							1.3622	0.8393						-0.0538	-29.2072
		1.2632	1.339							-0.0548	-31.2027							1.3632	0.8453						-0.0548	-29.2672
		1.2642	1.343							-0.0558	-31.3027							1.3642	0.8523						-0.0558	-29.3172
		1.2652	1.347							-0.0568	-31.4427							1.3652	0.8573						-0.0568	-29.3772
		1.2662	1.35							-0.0578	-31.5727							1.3662	0.8613						-0.0578	-29.4272
		1.2672	1.354							-0.0588	-31.5727							1.3672	0.8663						-0.0588	-29.4872
		1.2682	1.358							-0.0598	-31.5027							1.3682	0.8703						-0.0598	-29.5372
		1.2692	1.362							-0.0608	-31.5627							1.3692	0.8763						-0.0608	-29.5972
		1.2702	1.366							-0.0618	-31.7127							1.3702	0.8823						-0.0618	-29.6472
		1.2712	1.371							-0.0628	-31.8427							1.3712	0.8893						-0.0628	-29.7072
		1.2722	1.375							-0.0638	-31.8627							1.3722	0.8953						-0.0638	-29.7572
		1.2732	1.379							-0.0648	-31.8127							1.3732	0.9003						-0.0648	-29.8072
		1.2742	1.383							-0.0658	-31.7827							1.3742	0.9033						-0.0658	-29.8672
		1.2752	1.387							-0.0668	-31.9127							1.3752	0.9083						-0.0668	-29.9172
		1.2762	1.39							-0.0678	-32.0827							1.3762	0.9133						-0.0678	-29.9672
		1.2772	1.394							-0.0688	-32.1527							1.3772	0.9193						-0.0688	-30.0172
		1.2782	1.398							-0.0698	-32.0927							1.3782	0.9263						-0.0698	-30.0772
		1.2792	1.402							-0.0708	-32.0927							1.3792	0.9323						-0.0708	-30.1272
		1.2802	1.406							-0.0718	-32.1527							1.3802	0.9383						-0.0718	-30.1772
		1.2812	1.41							-0.0728	-32.3427							1.3812	0.9423						-0.0728	-30.2272
		1.2822	1.414							-0.0738	-32.4627							1.3822	0.9473						-0.0738	-30.2872
		1.2832	1.417							-0.0748	-32.3527							1.3832	0.9513						-0.0748	-30.3372
		1.2842	1.421							-0.0758	-32.3327							1.3842	0.9573						-0.0758	-30.3872
		1.2852	1.425							-0.0768	-32.4427							1.3852	0.9643						-0.0768	-30.4372
		1.2862	1.429							-0.0778	-32.5727							1.3862	0.9703						-0.0778	-30.4872
		1.2872	1.432							-0.0788	-32.6927							1.3872	0.9773						-0.0788	-30.5372
		1.2882	1.436							-0.0798	-32.6927							1.3882	0.9833						-0.0798	-30.5872
		1.2892	1.44							-0.0808	-32.5927							1.3892	0.9873						-0.0808	-30.6472
		1.2902	1.443							-0.0818	-32.7227							1.3902	0.9923						-0.0818	-30.6972
		1.2912	1.447							-0.0828	-32.8727							1.3912	0.9973						-0.0828	-30.7472
		1.2922	1.45							-0.0838	-32.9427							1.3922	1.0033						-0.0838	-30.7972
		1.2932	1.454							-0.0848	-32.8927							1.3932	1.0103						-0.0848	-30.8472
		1.2942	1.458							-0.0858	-32.8927							1.3942	1.0173						-0.0858	-30.8972
		1.2952	1.461							-0.0868	-32.9527							1.3952	1.0233						-0.0868	-30.9472
		1.2962	1.465							-0.0878	-33.1627							1.3962	1.0283						-0.0878	-31.0072
		1.2972	1.468							-0.0888	-33.2627							1.3972	1.0333						-0.0888	-31.0472
		1.2982	1.472							-0.0898	-33.0727							1.3982	1.0383						-0.0898	-31.0972
		1.2992	1.475							-0.0908	-33.0927							1.3992	1.0443						-0.0908	-31.1472
		1.3002	1.479							-0.0918	-33.2027							1.4002	1.0503						-0.0918	-31.1972
		1.3012	1.483							-0.0928	-33.3427							1.4012	1.0573						-0.0928	-31.2472
		1.3022	1.486							-0.0938	-33.4627							1.4022	1.0643						-0.0938	-31.2972
		1.3032	1.49							-0.0948	-33.4427							1.4032	1.0703						-0.0948	-31.3472
		1.3042	1.494							-0.0958	-33.3627							1.4042	1.0753						-0.0958	-31.3972
		1.3052	1.497							-0.0968	-33.5027							1.4052	1.0803						-0.0968	-31.4472
		1.3062	1.501							-0.0978	-33.6627							1.4062	1.0853						-0.0978	-31.4972
		1.3072	1.505							-0.0988	-33.7027							1.4072	1.0933						-0.0988	-31.5372
		1.3082	1.509							-0.0998	-33.6027							1.4082	1.1003						-0.0998	-31.5972
		1.3092	1.512							-0.1008	-33.6127							1.4092	1.1073						-0.1008	-31.6372
		1.3102	1.516							-0.1018	-33.7127							1.4102	1.1143						-0.1018	-31.6872
		1.3112	1.52							-0.1028	-33.9027							1.4112	1.1193						-0.1028	-31.7372
		1.3122	1.524							-0.1038	-34.0127							1.4122	1.1243						-0.1038	-31.7872
		1.3132	1.528							-0.1048	-33.8727							1.4132	1.1303						-0.1048	-31.8372
		1.3142	1.532							-0.1058	-33.8427							1.4142	1.1363						-0.1058	-31.8872
		1.3152	1.536							-0.1068	-33.9527							1.4152	1.1443						-0.1068	-31.9272
		1.3162	1.54							-0.1078	-34.0927							1.4162	1.1523						-0.1078	-31.9772
		1.3172	1.544							-0.1088	-34.2427							1.4172	1.1593						-0.1088	-32.0272
		1.3182	1.548							-0.1098	-34.2127							1.4182	1.1653						-0.1098	-32.0772
		1.3192	1.552							-0.1108	-34.0727							1.4192	1.1703						-0.1108	-32.1272
		1.3202	1.556							-0.1118	-34.2227							1.4202	1.1753						-0.1118	-32.1772
		1.3212	1.56							-0.1128	-34.3627							1.4212	1.1823						-0.1128	-32.2272
		1.3222	1.564							-0.1138	-34.4827							1.4222	1.1903						-0.1138	-32.2672
		1.3232	1.567							-0.1148	-34.4727							1.4232	1.1973						-0.1148	-32.3172
		1.3242	1.571							-0.1158	-34.4327							1.4242	1.2053						-0.1158	-32.3672
		1.3252	1.575							-0.1168	-34.4527							1.4252	1.2123						-0.1168	-32.4172
		1.3262	1.579							-0.1178	-34.6527							1.4262	1.2173						-0.1178	-32.4672
		1.3272	1.583							-0.1188	-34.8227							1.4272	1.2233						-0.1188	-32.5172
		1.3282	1.587							-0.1198	-34.7127							1.4282	1.2293						-0.1198	-32.5572
		1.3292	1.591							-0.1208	-34.6727							1.4292	1.2363						-0.1208	-32.6072
		1.3302	1.594							-0.1218	-34.7727							1.4302	1.2443						-0.1218	-32.6572
		1.3312	1.598							-0.1228	-34.9227							1.4312	1.2513						-0.1228	-32.7072
		1.3322	1.602							-0.1238	-35.0827							1.4322	1.2583						-0.1238	-32.7472
		1.3332	1.606							-0.1248	-35.0727							1.4332	1.2643						-0.1248	-32.7972
		1.3342	1.61							-0.1258	-34.9327							1.4342	1.2703						-0.1258	-32.8472
		1.3352	1.613							-0.1268	-35.0527							1.4352	1.2753						-0.1268	-32.8872
		1.3362	1.617							-0.1278	-35.2227							1.4362	1.2823						-0.1278	-32.9372
		1.3372	1.621							-0.1288	-35.3227							1.4372	1.2913						-0.1288	-32.9772
		1.3382	1.625							-0.1298	-35.2427							1.4382	1.2993						-0.1298	-33.0272
		1.3392	1.629							-0.1308	-35.2427							1.4392	1.3073						-0.1308	-33.0772
		1.3402	1.632							-0.1318	-35.3127							1.4402	1.3143						-0.1318	-33.1272
		1.3412	1.636							-0.1328	-35.5427							1.4412	1.3203						-0.1328	-33.1672
		1.3422	1.64							-0.1338	-35.6827							1.4422	1.3273						-0.1338	-33.2172
		1.3432	1.644							-0.1348	-35.5427							1.4432	1.3333						-0.1348	-33.2672
		1.3442	1.648							-0.1358	-35.4927							1.4442	1.3413						-0.1358	-33.3072
		1.3452	1.651							-0.1368	-35.6527							1.4452	1.3493						-0.1368	-33.3572
		1.3462	1.655							-0.1378	-35.8027							1.4462	1.3583						-0.1378	-33.4072
		1.3472	1.659							-0.1388	-35.9027							1.4472	1.3663						-0.1388	-33.4572
		1.3482	1.663							-0.1398	-35.8927							1.4482	1.3723						-0.1398	-33.4972
		1.3492	1.667							-0.1408	-35.8027							1.4492	1.3793						-0.1408	-33.5472
		1.3502	1.671							-0.1418	-35.9627							1.4502	1.3863						-0.1418	-33.5872
		1.3512	1.675							-0.1428	-36.1727							1.4512	1.3923						-0.1428	-33.6372
		1.3522	1.679							-0.1438	-36.1927							1.4522	1.4013						-0.1438	-33.6872
		1.3532	1.683							-0.1448	-36.1027							1.4532	1.4103						-0.1448	-33.7372
		1.3542	1.687							-0.1458	-36.1227							1.4542	1.4183						-0.1458	-33.7772
		1.3552	1.691							-0.1468	-36.2227							1.4552	1.4263						-0.1468	-33.8272
		1.3562	1.695							-0.1478	-36.4727							1.4562	1.4333						-0.1478	-33.8672
		1.3572	1.7							-0.1488	-36.5627							1.4572	1.4393						-0.1488	-33.9272
		1.3582	1.704							-0.1498	-36.3927							1.4582	1.4463						-0.1498	-33.9672
		1.3592	1.708							-0.1508	-36.4027							1.4592	1.4543						-0.1508	-34.0172
		1.3602	1.712							-0.1518	-36.5827							1.4602	1.4633						-0.1518	-34.0672
		1.3612	1.717							-0.1528	-36.7427							1.4612	1.4723						-0.1528	-34.1172
		1.3622	1.721							-0.1538	-36.7727							1.4622	1.4803						-0.1538	-34.1572
		1.3632	1.725							-0.1548	-36.7427							1.4632	1.4883						-0.1548	-34.2072
		1.3642	1.729							-0.1558	-36.7427							1.4642	1.4953						-0.1558	-34.2572
		1.3652	1.734							-0.1568	-36.9627							1.4652	1.5023						-0.1568	-34.3072
		1.3662	1.738							-0.1578	-37.1627							1.4662	1.5093						-0.1578	-34.3472
		1.3672	1.742							-0.1588	-37.1227							1.4672	1.5183						-0.1588	-34.3972
		1.3682	1.747							-0.1598	-36.9927							1.4682	1.5273						-0.1598	-34.4372
		1.3692	1.751							-0.1608	-37.0727							1.4692	1.5363						-0.1608	-34.4872
		1.3702	1.755							-0.1618	-37.2327							1.4702	1.5453						-0.1618	-34.5372
		1.3712	1.759							-0.1628	-37.4427							1.4712	1.5533						-0.1628	-34.5772
		1.3722	1.764							-0.1638	-37.5027							1.4722	1.5603						-0.1638	-34.6272
		1.3732	1.768							-0.1648	-37.3927							1.4732	1.5683						-0.1648	-34.6672
		1.3742	1.772							-0.1658	-37.4127							1.4742	1.5763						-0.1658	-34.7172
		1.3752	1.777							-0.1668	-37.6027							1.4752	1.5853						-0.1668	-34.7672
		1.3762	1.781							-0.1678	-37.7727							1.4762	1.5953						-0.1678	-34.8072
		1.3772	1.785							-0.1688	-37.8127							1.4772	1.6043						-0.1688	-34.8572
		1.3782	1.789							-0.1698	-37.7527							1.4782	1.6123						-0.1698	-34.8972
		1.3792	1.794							-0.1708	-37.7327							1.4792	1.6203						-0.1708	-34.9472
		1.3802	1.798							-0.1718	-37.9527							1.4802	1.6283						-0.1718	-34.9872
		1.3812	1.802							-0.1728	-38.1627							1.4812	1.6363						-0.1728	-35.0372
		1.3822	1.807							-0.1738	-38.1327							1.4822	1.6453						-0.1738	-35.0772
		1.3832	1.811							-0.1748	-38.0327							1.4832	1.6553						-0.1748	-35.1272
		1.3842	1.815							-0.1758	-38.0827							1.4842	1.6643						-0.1758	-35.1672
		1.3852	1.82							-0.1768	-38.2427							1.4852	1.6743						-0.1768	-35.2172
		1.3862	1.824							-0.1778	-38.4727							1.4862	1.6813						-0.1778	-35.2572
		1.3872	1.828							-0.1788	-38.5327							1.4872	1.6893						-0.1788	-35.3072
		1.3882	1.833							-0.1798	-38.3827							1.4882	1.6973						-0.1798	-35.3472
		1.3892	1.837							-0.1808	-38.4327							1.4892	1.7053						-0.1808	-35.3972
		1.3902	1.841							-0.1818	-38.6427							1.4902	1.7163						-0.1818	-35.4372
		1.3912	1.846							-0.1828	-38.8027							1.4912	1.7253						-0.1828	-35.4872
		1.3922	1.85							-0.1838	-38.7027							1.4922	1.7363						-0.1838	-35.5272
		1.3932	1.855							-0.1848	-38.7027							1.4932	1.7443						-0.1848	-35.5772
		1.3942	1.859							-0.1858	-38.8227							1.4942	1.7523						-0.1858	-35.6172
		1.3952	1.864							-0.1868	-39.0527							1.4952	1.7603						-0.1868	-35.6672
		1.3962	1.868							-0.1878	-39.2027							1.4962	1.7683						-0.1878	-35.7072
		1.3972	1.873							-0.1888	-39.1527							1.4972	1.7783						-0.1888	-35.7472
		1.3982	1.877							-0.1898	-39.0327							1.4982	1.7893						-0.1898	-35.7972
		1.3992	1.882							-0.1908	-39.2327							1.4992	1.7983						-0.1908	-35.8372
		1.4002	1.886							-0.1918	-39.4327							1.5002	1.8093						-0.1918	-35.8872
		1.4012	1.891							-0.1928	-39.5127							1.5012	1.8173						-0.1928	-35.9272
		1.4022	1.895							-0.1938	-39.4327							1.5022	1.8253						-0.1938	-35.9672
		1.4032	1.9							-0.1948	-39.4027							1.5032	1.8333						-0.1948	-36.0072
		1.4042	1.904							-0.1958	-39.5427							1.5042	1.8423						-0.1958	-36.0572
		1.4052	1.909							-0.1968	-39.8327							1.5052	1.8533						-0.1968	-36.0972
		1.4062	1.914							-0.1978	-39.9427							1.5062	1.8643						-0.1978	-36.1372
		1.4072	1.918							-0.1988	-39.7927							1.5072	1.8743						-0.1988	-36.1872
		1.4082	1.923							-0.1998	-39.7427							1.5082	1.8833						-0.1998	-36.2272
		1.4092	1.927							-0.2008	-39.9427							1.5092	1.8923						-0.2008	-36.2672
		1.4102	1.932							-0.2018	-40.1427							1.5102	1.9003						-0.2018	-36.3072
		1.4112	1.937							-0.2028	-40.2227							1.5112	1.9103						-0.2028	-36.3572
		1.4122	1.941							-0.2038	-40.1927							1.5122	1.9203						-0.2038	-36.3972
		1.4132	1.946							-0.2048	-40.1227							1.5132	1.9313						-0.2048	-36.4372
		1.4142	1.951							-0.2058	-40.3427							1.5142	1.9423						-0.2058	-36.4772
		1.4152	1.956							-0.2068	-40.6027							1.5152	1.9523						-0.2068	-36.5272
		1.4162	1.96							-0.2078	-40.5627							1.5162	1.9613						-0.2078	-36.5672
		1.4172	1.965							-0.2088	-40.4727							1.5172	1.9693						-0.2088	-36.6072
		1.4182	1.97							-0.2098	-40.5327							1.5182	1.9793						-0.2098	-36.6472
		1.4192	1.975							-0.2108	-40.7127							1.5192	1.9893						-0.2108	-36.6872
		1.4202	1.98							-0.2118	-40.9527							1.5202	2.0013						-0.2118	-36.7272
		1.4212	1.984							-0.2128	-40.9927							1.5212	2.0123						-0.2128	-36.7672
		1.4222	1.989							-0.2138	-40.7727							1.5222	2.0233						-0.2138	-36.8072
		1.4232	1.994							-0.2148	-40.8927							1.5232	2.0323						-0.2148	-36.8472
		1.4242	1.999							-0.2158	-41.1027							1.5242	2.0423						-0.2158	-36.8972
		1.4252	2.004							-0.2168	-41.2627							1.5252	2.0513						-0.2168	-36.9272
		1.4262	2.009							-0.2178	-41.2627							1.5262	2.0603						-0.2178	-36.9772
		1.4272	2.014							-0.2188	-41.2127							1.5272	2.0733						-0.2188	-37.0072
		1.4282	2.02							-0.2198	-41.2427							1.5282	2.0843						-0.2198	-37.0572
		1.4292	2.025							-0.2208	-41.5427							1.5292	2.0963						-0.2208	-37.0872
		1.4302	2.03							-0.2218	-41.7327							1.5302	2.1063						-0.2218	-37.1372
		1.4312	2.035							-0.2228	-41.5727							1.5312	2.1163						-0.2228	-37.1772
		1.4322	2.04							-0.2238	-41.4727							1.5322	2.1253						-0.2238	-37.2172
		1.4332	2.046							-0.2248	-41.6627							1.5332	2.1353						-0.2248	-37.2572
		1.4342	2.051							-0.2258	-41.8627							1.5342	2.1463						-0.2258	-37.2972
		1.4352	2.056							-0.2268	-41.9027							1.5352	2.1593						-0.2268	-37.3372
		1.4362	2.062							-0.2278	-41.8127							1.5362	2.1713						-0.2278	-37.3772
		1.4372	2.067							-0.2288	-41.8327							1.5372	2.1823						-0.2288	-37.4172
		1.4382	2.073							-0.2298	-42.0227							1.5382	2.1923						-0.2298	-37.4572
		1.4392	2.078							-0.2308	-42.3227							1.5392	2.2023						-0.2308	-37.4972
		1.4402	2.084							-0.2318	-42.3627							1.5402	2.2123						-0.2318	-37.5372
		1.4412	2.089							-0.2328	-42.2027							1.5412	2.2233						-0.2328	-37.5772
		1.4422	2.095							-0.2338	-42.2327							1.5422	2.2353						-0.2338	-37.6072
		1.4432	2.1							-0.2348	-42.4327							1.5432	2.2483						-0.2348	-37.6472
		1.4442	2.106							-0.2358	-42.6627							1.5442	2.2603						-0.2358	-37.6872
		1.4452	2.111							-0.2368	-42.7127							1.5452	2.2713						-0.2368	-37.7272
		1.4462	2.117							-0.2378	-42.6227							1.5462	2.2813						-0.2378	-37.7572
		1.4472	2.123							-0.2388	-42.5827							1.5472	2.2913						-0.2388	-37.7972
		1.4482	2.128							-0.2398	-42.8027							1.5482	2.3033						-0.2398	-37.8372
		1.4492	2.134							-0.2408	-43.0327							1.5492	2.3143						-0.2408	-37.8772
		1.4502	2.14							-0.2418	-43.0627							1.5502	2.3273						-0.2418	-37.9072
		1.4512	2.146							-0.2428	-42.9627							1.5512	2.3403						-0.2428	-37.9472
		1.4522	2.151							-0.2438	-42.9627							1.5522	2.3523						-0.2438	-37.9872
		1.4532	2.157							-0.2448	-43.1627							1.5532	2.3633						-0.2448	-38.0172
		1.4542	2.163							-0.2458	-43.4227							1.5542	2.3743						-0.2458	-38.0572
		1.4552	2.169							-0.2468	-43.4527							1.5552	2.3853						-0.2468	-38.0872
		1.4562	2.175							-0.2478	-43.3027							1.5562	2.3973						-0.2478	-38.1272
		1.4572	2.181							-0.2488	-43.3227							1.5572	2.4103						-0.2488	-38.1572
		1.4582	2.186							-0.2498	-43.5127							1.5582	2.4243						-0.2498	-38.1972
		1.4592	2.192							-0.2508	-43.7327							1.5592	2.4383						-0.2508	-38.2272
		1.4602	2.198							-0.2518	-43.7927							1.5602	2.4503						-0.2518	-38.2672
		1.4612	2.204							-0.2528	-43.6927							1.5612	2.4623						-0.2528	-38.3072
		1.4622	2.21							-0.2538	-43.6227							1.5622	2.4733						-0.2538	-38.3372
		1.4632	2.217							-0.2548	-43.8727							1.5632	2.4853						-0.2548	-38.3672
		1.4642	2.223							-0.2558	-44.1027							1.5642	2.4983						-0.2558	-38.4072
		1.4652	2.229							-0.2568	-44.0727							1.5652	2.5123						-0.2568	-38.4372
		1.4662	2.235							-0.2578	-43.9927							1.5662	2.5253						-0.2578	-38.4772
		1.4672	2.241							-0.2588	-44.0127							1.5672	2.5393						-0.2588	-38.5172
		1.4682	2.247							-0.2598	-44.2327							1.5682	2.5513						-0.2598	-38.5472
		1.4692	2.254							-0.2608	-44.4827							1.5692	2.5633						-0.2608	-38.5772
		1.4702	2.26							-0.2618	-44.4927							1.5702	2.5753						-0.2618	-38.6072
		1.4712	2.266							-0.2628	-44.3127							1.5712	2.5873						-0.2628	-38.6472
		1.4722	2.273							-0.2638	-44.4127							1.5722	2.6013						-0.2638	-38.6772
		1.4732	2.279							-0.2648	-44.6427							1.5732	2.6153						-0.2648	-38.7072
		1.4742	2.286							-0.2658	-44.7827							1.5742	2.6293						-0.2658	-38.7472
		1.4752	2.292							-0.2668	-44.7627							1.5752	2.6433						-0.2668	-38.7772
		1.4762	2.299							-0.2678	-44.6927							1.5762	2.6553						-0.2678	-38.8072
		1.4772	2.306							-0.2688	-44.7027							1.5772	2.6673						-0.2688	-38.8372
		1.4782	2.312							-0.2698	-45.0227							1.5782	2.6803						-0.2698	-38.8772
		1.4792	2.319							-0.2708	-45.2027							1.5792	2.6933						-0.2708	-38.9072
		1.4802	2.326							-0.2718	-45.0327							1.5802	2.7083						-0.2718	-38.9372
		1.4812	2.333							-0.2728	-44.9727							1.5812	2.7233						-0.2728	-38.9672
		1.4822	2.339							-0.2738	-45.1027							1.5822	2.7383						-0.2738	-38.9972
		1.4832	2.346							-0.2748	-45.3227							1.5832	2.7513						-0.2748	-39.0272
		1.4842	2.353							-0.2758	-45.4227							1.5842	2.7643						-0.2758	-39.0672
		1.4852	2.36							-0.2768	-45.3627							1.5852	2.7773						-0.2768	-39.0972
		1.4862	2.367							-0.2778	-45.2827							1.5862	2.7903						-0.2778	-39.1272
		1.4872	2.374							-0.2788	-45.4927							1.5872	2.8053						-0.2788	-39.1472
		1.4882	2.381							-0.2798	-45.7627							1.5882	2.8203						-0.2798	-39.1872
		1.4892	2.389							-0.2808	-45.7327							1.5892	2.8343						-0.2808	-39.2072
		1.4902	2.396							-0.2818	-45.5827							1.5902	2.8493						-0.2818	-39.2472
		1.4912	2.403							-0.2828	-45.6327							1.5912	2.8633						-0.2828	-39.2772
		1.4922	2.41							-0.2838	-45.8527							1.5922	2.8763						-0.2838	-39.3072
		1.4932	2.418							-0.2848	-46.0127							1.5932	2.8893						-0.2848	-39.3372
		1.4942	2.425							-0.2858	-45.9227							1.5942	2.9043						-0.2858	-39.3672
		1.4952	2.433							-0.2868	-45.8727							1.5952	2.9203						-0.2868	-39.3972
		1.4962	2.44							-0.2878	-45.8927							1.5962	2.9363						-0.2878	-39.4272
		1.4972	2.448							-0.2888	-46.2027							1.5972	2.9513						-0.2888	-39.4572
		1.4982	2.455							-0.2898	-46.3827							1.5982	2.9663						-0.2898	-39.4872
		1.4992	2.463							-0.2908	-46.2327							1.5992	2.9803						-0.2908	-39.5172
		1.5002	2.471							-0.2918	-46.1727							1.6002	2.9933						-0.2918	-39.5472
		1.5012	2.479							-0.2928	-46.2427							1.6012	3.0083						-0.2928	-39.5772
		1.5022	2.487							-0.2938	-46.4627							1.6022	3.0233						-0.2938	-39.6072
		1.5032	2.494							-0.2948	-46.6827							1.6032	3.0403						-0.2948	-39.6372
		1.5042	2.502							-0.2958	-46.6427							1.6042	3.0573						-0.2958	-39.6572
		1.5052	2.51							-0.2968	-46.4427							1.6052	3.0733						-0.2968	-39.6872
		1.5062	2.519							-0.2978	-46.6227							1.6062	3.0873						-0.2978	-39.7172
		1.5072	2.527							-0.2988	-46.8327							1.6072	3.1013						-0.2988	-39.7472
		1.5082	2.535							-0.2998	-46.8527							1.6082	3.1163						-0.2998	-39.7672
		1.5092	2.543							-0.3008	-46.7627							1.6092	3.1323						-0.3008	-39.7972
		1.5102	2.551							-0.3018	-46.7527							1.6102	3.1493						-0.3018	-39.8272
		1.5112	2.56							-0.3028	-46.9027							1.6112	3.1663						-0.3028	-39.8572
		1.5122	2.568							-0.3038	-47.1727							1.6122	3.1833						-0.3038	-39.8772
		1.5132	2.577							-0.3048	-47.2127							1.6132	3.1983						-0.3048	-39.9072
		1.5142	2.586							-0.3058	-47.0827							1.6142	3.2143						-0.3058	-39.9372
		1.5152	2.594							-0.3068	-47.0927							1.6152	3.2293						-0.3068	-39.9572
		1.5162	2.603							-0.3078	-47.3127							1.6162	3.2443						-0.3078	-39.9872
		1.5172	2.612							-0.3088	-47.4827							1.6172	3.2623						-0.3088	-40.0172
		1.5182	2.621							-0.3098	-47.4127							1.6182	3.2803						-0.3098	-40.0372
		1.5192	2.63							-0.3108	-47.3227							1.6192	3.2983						-0.3108	-40.0672
		1.5202	2.639							-0.3118	-47.3627							1.6202	3.3153						-0.3118	-40.0972
		1.5212	2.648							-0.3128	-47.6327							1.6212	3.3303						-0.3128	-40.1172
		1.5222	2.657							-0.3138	-47.8027							1.6222	3.3463						-0.3138	-40.1472
		1.5232	2.666							-0.3148	-47.7027							1.6232	3.3613						-0.3148	-40.1672
		1.5242	2.675							-0.3158	-47.5727							1.6242	3.3793						-0.3158	-40.1972
		1.5252	2.685							-0.3168	-47.7027							1.6252	3.3973						-0.3168	-40.2172
		1.5262	2.694							-0.3178	-47.9027							1.6262	3.4153						-0.3178	-40.2372
		1.5272	2.704							-0.3188	-47.9927							1.6272	3.4333						-0.3188	-40.2672
		1.5282	2.713							-0.3198	-47.9427							1.6282	3.4503						-0.3198	-40.2872
		1.5292	2.723							-0.3208	-47.8327							1.6292	3.4663						-0.3208	-40.3172
		1.5302	2.733							-0.3218	-47.9327							1.6302	3.4823						-0.3218	-40.3372
		1.5312	2.743							-0.3228	-48.2027							1.6312	3.4993						-0.3228	-40.3672
		1.5322	2.753							-0.3238	-48.2627							1.6322	3.5183						-0.3238	-40.3872
		1.5332	2.763							-0.3248	-48.1427							1.6332	3.5373						-0.3248	-40.4172
		1.5342	2.773							-0.3258	-48.0827							1.6342	3.5573						-0.3258	-40.4372
		1.5352	2.783							-0.3268	-48.1527							1.6352	3.5743						-0.3268	-40.4672
		1.5362	2.793							-0.3278	-48.4227							1.6362	3.5913						-0.3278	-40.4872
		1.5372	2.804							-0.3288	-48.5427							1.6372	3.6083						-0.3288	-40.5072
		1.5382	2.814							-0.3298	-48.4427							1.6382	3.6253						-0.3298	-40.5272
		1.5392	2.825							-0.3308	-48.3427							1.6392	3.6443						-0.3308	-40.5572
		1.5402	2.835							-0.3318	-48.5027							1.6402	3.6643						-0.3318	-40.5772
		1.5412	2.846							-0.3328	-48.6927							1.6412	3.6833						-0.3328	-40.6072
		1.5422	2.857							-0.3338	-48.6727							1.6422	3.7023						-0.3338	-40.6272
		1.5432	2.868							-0.3348	-48.5827							1.6432	3.7193						-0.3348	-40.6472
		1.5442	2.879							-0.3358	-48.5727							1.6442	3.7373						-0.3358	-40.6772
		1.5452	2.89							-0.3368	-48.7327							1.6452	3.7543						-0.3368	-40.6972
		1.5462	2.902							-0.3378	-48.9527							1.6462	3.7733						-0.3378	-40.7172
		1.5472	2.913							-0.3388	-48.9927							1.6472	3.7943						-0.3388	-40.7472
		1.5482	2.925							-0.3398	-48.8627							1.6482	3.8133						-0.3398	-40.7672
		1.5492	2.936							-0.3408	-48.9127							1.6492	3.8343						-0.3408	-40.7872
		1.5502	2.948							-0.3418	-49.1727							1.6502	3.8523						-0.3418	-40.8172
		1.5512	2.96							-0.3428	-49.2527							1.6512	3.8703						-0.3428	-40.8372
		1.5522	2.972							-0.3438	-49.1027							1.6522	3.8883						-0.3438	-40.8572
		1.5532	2.984							-0.3448	-49.1627							1.6532	3.9073						-0.3448	-40.8772
		1.5542	2.996							-0.3458	-49.3627														-0.3458	-40.9072
		1.5552	3.008							-0.3468	-49.4027														-0.3468	-40.9172
		1.5562	3.021							-0.3478	-49.2827														-0.3478	-40.9472
		1.5572	3.033							-0.3488	-49.2227														-0.3488	-40.9672
		1.5582	3.046							-0.3498	-49.3127														-0.3498	-40.9872
		1.5592	3.059							-0.3508	-49.5427														-0.3508	-41.0072
		1.5602	3.072							-0.3518	-49.6027														-0.3518	-41.0272
		1.5612	3.085							-0.3528	-49.4927														-0.3528	-41.0472
		1.5622	3.099							-0.3538	-49.4527														-0.3538	-41.0672
		1.5632	3.112							-0.3548	-49.6627														-0.3548	-41.0872
		1.5642	3.126							-0.3558	-49.7827														-0.3558	-41.1072
		1.5652	3.139							-0.3568	-49.6627														-0.3568	-41.1372
		1.5662	3.153							-0.3578	-49.6027														-0.3578	-41.1472
		1.5672	3.167							-0.3588	-49.6227														-0.3588	-41.1772
		1.5682	3.181							-0.3598	-49.8627														-0.3598	-41.1872
		1.5692	3.196							-0.3608	-49.9927														-0.3608	-41.2172
		1.5702	3.21							-0.3618	-49.8827														-0.3618	-41.2372
		1.5712	3.225							-0.3628	-49.7427														-0.3628	-41.2572
		1.5722	3.239							-0.3638	-49.9127														-0.3638	-41.2772
		1.5732	3.254							-0.3648	-50.0527														-0.3648	-41.2972
		1.5742	3.269							-0.3658	-49.9527														-0.3658	-41.3172
		1.5752	3.285							-0.3668	-49.9727														-0.3668	-41.3272
		1.5762	3.3							-0.3678	-49.9127														-0.3678	-41.3572
		1.5772	3.316							-0.3688	-50.1127														-0.3688	-41.3672
		1.5782	3.331							-0.3698	-50.3227														-0.3698	-41.3872
		1.5792	3.347							-0.3708	-50.3127														-0.3708	-41.4072
		1.5802	3.363							-0.3718	-50.1627														-0.3718	-41.4272
		1.5812	3.379							-0.3728	-50.2427														-0.3728	-41.4472
		1.5822	3.396							-0.3738	-50.4427														-0.3738	-41.4672
		1.5832	3.412							-0.3748	-50.4727														-0.3748	-41.4872
		1.5842	3.429							-0.3758	-50.3727														-0.3758	-41.5072
		1.5852	3.446							-0.3768	-50.2927														-0.3768	-41.5172
		1.5862	3.463							-0.3778	-50.3727														-0.3778	-41.5372
		1.5872	3.48							-0.3788	-50.5927														-0.3788	-41.5572
		1.5882	3.497							-0.3798	-50.6127														-0.3798	-41.5772
		1.5892	3.515							-0.3808	-50.5327														-0.3808	-41.5972
		1.5902	3.533							-0.3818	-50.4727														-0.3818	-41.6072
		1.5912	3.551							-0.3828	-50.6627														-0.3828	-41.6272
		1.5922	3.569							-0.3838	-50.8027														-0.3838	-41.6472
		1.5932	3.587							-0.3848	-50.7127														-0.3848	-41.6672
		1.5942	3.606							-0.3858	-50.5927														-0.3858	-41.6772
		1.5952	3.624							-0.3868	-50.6727														-0.3868	-41.6972
		1.5962	3.643							-0.3878	-50.8227														-0.3878	-41.7072
		1.5972	3.662							-0.3888	-50.8727														-0.3888	-41.7272
		1.5982	3.681							-0.3898	-50.8727														-0.3898	-41.7472
		1.5992	3.701							-0.3908	-50.7627														-0.3908	-41.7572
		1.6002	3.72							-0.3918	-50.9027														-0.3918	-41.7772
		1.6012	3.74							-0.3928	-51.1327														-0.3928	-41.7872
		1.6022	3.76							-0.3938	-51.0827														-0.3938	-41.8072
		1.6032	3.781							-0.3948	-50.9527														-0.3948	-41.8272
		1.6042	3.801							-0.3958	-50.9627														-0.3958	-41.8372
		1.6052	3.822							-0.3968	-51.0827														-0.3968	-41.8572
		1.6062	3.842							-0.3978	-51.1827														-0.3978	-41.8772
		1.6072	3.864							-0.3988	-51.1927														-0.3988	-41.8872
		1.6082	3.885							-0.3998	-51.1027														-0.3998	-41.9072
		1.6092	3.906							-0.4008	-51.1227														-0.4008	-41.9172
		1.6102	3.928							-0.4018	-51.4027														-0.4018	-41.9372
		1.6112	3.95							-0.4028	-51.4127														-0.4028	-41.9472
		1.6122	3.972							-0.4038	-51.2827														-0.4038	-41.9672
		1.6132	3.995							-0.4048	-51.2227														-0.4048	-41.9772
		1.6142	4.017							-0.4058	-51.2227														-0.4058	-41.9972
		1.6152	4.04							-0.4068	-51.4427														-0.4068	-42.0072
		1.6162	4.063							-0.4078	-51.5527														-0.4078	-42.0272
		1.6172	4.086							-0.4088	-51.5327														-0.4088	-42.0472
		1.6182	4.11							-0.4098	-51.3927														-0.4098	-42.0572
		1.6192	4.133							-0.4108	-51.5227														-0.4108	-42.0772
		1.6202	4.157							-0.4118	-51.6927														-0.4118	-42.0872
		1.6212	4.181							-0.4128	-51.6227														-0.4128	-42.1072
		1.6222	4.206							-0.4138	-51.6027														-0.4138	-42.1272
		1.6232	4.23							-0.4148	-51.4927														-0.4148	-42.1472
		1.6242	4.255							-0.4158	-51.6227														-0.4158	-42.1572
		1.6252	4.28							-0.4168	-51.8527														-0.4168	-42.1772
		1.6262	4.305							-0.4178	-51.8427														-0.4178	-42.1972
		1.6272	4.331							-0.4188	-51.7327														-0.4188	-42.2072
		1.6282	4.357							-0.4198	-51.6927														-0.4198	-42.2272
		1.6292	4.382							-0.4208	-51.8127														-0.4208	-42.2472
		1.6302	4.409							-0.4218	-51.9327														-0.4218	-42.2572
		1.6312	4.435							-0.4228	-51.8827														-0.4228	-42.2772
		1.6322	4.461							-0.4238	-51.8727														-0.4238	-42.2872
		1.6332	4.488							-0.4248	-51.7727														-0.4248	-42.3072
		1.6342	4.515							-0.4258	-52.0427														-0.4258	-42.3172
		1.6352	4.542							-0.4268	-52.1827														-0.4268	-42.3372
		1.6362	4.57							-0.4278	-52.0527														-0.4278	-42.3472
		1.6372	4.597							-0.4288	-51.9727														-0.4288	-42.3572
		1.6382	4.625							-0.4298	-52.0127														-0.4298	-42.3772
		1.6392	4.653							-0.4308	-52.1127														-0.4308	-42.3872
		1.6402	4.682							-0.4318	-52.1627														-0.4318	-42.4072
		1.6412	4.71							-0.4328	-52.2027														-0.4328	-42.4172
		1.6422	4.739							-0.4338	-52.0127														-0.4338	-42.4372
		1.6432	4.768							-0.4348	-52.1927														-0.4348	-42.4472
		1.6442	4.797							-0.4358	-52.4027														-0.4358	-42.4572
		1.6452	4.827							-0.4368	-52.2827														-0.4368	-42.4772
		1.6462	4.857							-0.4378	-52.2327														-0.4378	-42.4872
		1.6472	4.887							-0.4388	-52.1727														-0.4388	-42.5072
		1.6482	4.917							-0.4398	-52.2727														-0.4398	-42.5172
		1.6492	4.947							-0.4408	-52.3927														-0.4408	-42.5372
		1.6502	4.978							-0.4418	-52.3827														-0.4418	-42.5472
		1.6512	5.009							-0.4428	-52.3327														-0.4428	-42.5672
		1.6522	5.04							-0.4438	-52.2927														-0.4438	-42.5772
		1.6532	5.072							-0.4448	-52.5427														-0.4448	-42.5972
		1.6542	5.104							-0.4458	-52.5927														-0.4458	-42.6072
		1.6552	5.136							-0.4468	-52.4627														-0.4468	-42.6272
		1.6562	5.168							-0.4478	-52.4127														-0.4478	-42.6372
		1.6572	5.201							-0.4488	-52.4027														-0.4488	-42.6472
		1.6582	5.234							-0.4498	-52.5827														-0.4498	-42.6672
		1.6592	5.267							-0.4508	-52.6527														-0.4508	-42.6772
		1.6602	5.3							-0.4518	-52.6527														-0.4518	-42.6872
		1.6612	5.334							-0.4528	-52.4727														-0.4528	-42.7072
		1.6622	5.368							-0.4538	-52.6227														-0.4538	-42.7172
		1.6632	5.402							-0.4548	-52.7727														-0.4548	-42.7372
		1.6642	5.436							-0.4558	-52.6727														-0.4558	-42.7472
		1.6652	5.471							-0.4568	-52.7227														-0.4568	-42.7572
		1.6662	5.506							-0.4578	-52.6027														-0.4578	-42.7772
		1.6672	5.541							-0.4588	-52.7627														-0.4588	-42.7872
		1.6682	5.576							-0.4598	-52.9127														-0.4598	-42.8072
		1.6692	5.612							-0.4608	-52.9027														-0.4608	-42.8172
		1.6702	5.648							-0.4618	-52.7727														-0.4618	-42.8372
		1.6712	5.684							-0.4628	-52.7627														-0.4628	-42.8472
		1.6722	5.72							-0.4638	-52.9627														-0.4638	-42.8572
		1.6732	5.757							-0.4648	-53.0027														-0.4648	-42.8672
		1.6742	5.794							-0.4658	-52.9627														-0.4658	-42.8872
		1.6752	5.831							-0.4668	-52.8427														-0.4668	-42.8972
		1.6762	5.868							-0.4678	-52.8127														-0.4678	-42.9172
		1.6772	5.906							-0.4688	-53.0427														-0.4688	-42.9272
		1.6782	5.944							-0.4698	-53.1127														-0.4698	-42.9372
		1.6792	5.982							-0.4708	-53.0527														-0.4708	-42.9572
		1.6802	6.02							-0.4718	-52.9427														-0.4718	-42.9672
		1.6812	6.059							-0.4728	-52.9927														-0.4728	-42.9772
		1.6822	6.097							-0.4738	-53.1427														-0.4738	-42.9972
		1.6832	6.136							-0.4748	-53.0927														-0.4748	-43.0072
		1.6842	6.176							-0.4758	-53.1327														-0.4758	-43.0172
		1.6852	6.215							-0.4768	-52.9727														-0.4768	-43.0372
		1.6862	6.255							-0.4778	-53.1227														-0.4778	-43.0472
		1.6872	6.295							-0.4788	-53.3027														-0.4788	-43.0572
		1.6882	6.335							-0.4798	-53.3327														-0.4798	-43.0772
		1.6892	6.373							-0.4808	-53.1927														-0.4808	-43.0872
		1.6902	6.413							-0.4818	-53.1827														-0.4818	-43.0972
		1.6912	6.453							-0.4828	-53.3527														-0.4828	-43.1172
		1.6922	6.493							-0.4838	-53.3127														-0.4838	-43.1272
		1.6932	6.543							-0.4848	-53.3027														-0.4848	-43.1472
		1.6942	6.583							-0.4858	-53.1927														-0.4858	-43.1572
		1.6952	6.623							-0.4868	-53.2827														-0.4868	-43.1672
		1.6962	6.663							-0.4878	-53.4227														-0.4878	-43.1872
		1.6972	6.703							-0.4888	-53.4527														-0.4888	-43.1972
		1.6982	6.753							-0.4898	-53.4027														-0.4898	-43.2072
		1.6992	6.793							-0.4908	-53.3227														-0.4908	-43.2172
		1.7002	6.833							-0.4918	-53.5527														-0.4918	-43.2372
		1.7012	6.883							-0.4928	-53.6227														-0.4928	-43.2472
		1.7022	6.923							-0.4938	-53.5527														-0.4938	-43.2672
		1.7032	6.963							-0.4948	-53.4527														-0.4948	-43.2672
		1.7042	7.013							-0.4958	-53.4827														-0.4958	-43.2872
		1.7052	7.053							-0.4968	-53.6527														-0.4968	-43.2972
		1.7062	7.103							-0.4978	-53.6827														-0.4978	-43.3172
		1.7072	7.143							-0.4988	-53.7227														-0.4988	-43.3272
		1.7082	7.193							-0.4998	-53.5227														-0.4998	-43.3372
		1.7092	7.233							-0.5008	-53.7027														-0.5008	-43.3472
		1.7102	7.283							-0.5018	-53.8727														-0.5018	-43.3672
		1.7112	7.323							-0.5028	-53.7627														-0.5028	-43.3772
		1.7122	7.373							-0.5038	-53.7927														-0.5038	-43.3972
		1.7132	7.413							-0.5048	-53.6327														-0.5048	-43.4072
		1.7142	7.463							-0.5058	-53.7427														-0.5058	-43.4272
		1.7152	7.513							-0.5068	-53.9427														-0.5068	-43.4472
		1.7162	7.553							-0.5078	-53.9527														-0.5078	-43.4572
		1.7172	7.603							-0.5088	-53.7827														-0.5088	-43.4772
		1.7182	7.653							-0.5098	-53.7927														-0.5098	-43.4872
		1.7192	7.703							-0.5108	-53.9127														-0.5108	-43.5072
		1.7202	7.743							-0.5118	-53.9327														-0.5118	-43.5172
		1.7212	7.793							-0.5128	-53.9527														-0.5128	-43.5272
		1.7222	7.843							-0.5138	-53.8427														-0.5138	-43.5472
		1.7232	7.893							-0.5148	-53.8327														-0.5148	-43.5572
		1.7242	7.943							-0.5158	-54.0427														-0.5158	-43.5672
		1.7252	7.993							-0.5168	-54.0527														-0.5168	-43.5772
		1.7262	8.033							-0.5178	-54.0827														-0.5178	-43.5972
		1.7272	8.083							-0.5188	-53.9127														-0.5188	-43.6072
		1.7282	8.133							-0.5198	-54.1027														-0.5198	-43.6172
		1.7292	8.183							-0.5208	-54.2527														-0.5208	-43.6272
		1.7302	8.233							-0.5218	-54.1627														-0.5218	-43.6472
		1.7312	8.283							-0.5228	-54.0927														-0.5228	-43.6572
		1.7322	8.333							-0.5238	-54.0027														-0.5238	-43.6772
		1.7332	8.393							-0.5248	-54.1327														-0.5248	-43.6872
		1.7342	8.443							-0.5258	-54.2527														-0.5258	-43.7072
		1.7352	8.493							-0.5268	-54.3027														-0.5268	-43.7172
		1.7362	8.543							-0.5278	-54.1127														-0.5278	-43.7372
		1.7372	8.593							-0.5288	-54.1427														-0.5288	-43.7472
		1.7382	8.643							-0.5298	-54.2927														-0.5298	-43.7572
		1.7392	8.703							-0.5308	-54.2527														-0.5308	-43.7772
		1.7402	8.753							-0.5318	-54.3427														-0.5318	-43.7872
		1.7412	8.803							-0.5328	-54.1727														-0.5328	-43.7972
		1.7422	8.863							-0.5338	-54.1927														-0.5338	-43.8172
		1.7432	8.913							-0.5348	-54.4227														-0.5348	-43.8272
		1.7442	8.963							-0.5358	-54.4527														-0.5358	-43.8372
		1.7452	9.023							-0.5368	-54.4027														-0.5368	-43.8472
		1.7462	9.073							-0.5378	-54.2927														-0.5378	-43.8572
		1.7472	9.133							-0.5388	-54.3927														-0.5388	-43.8772
		1.7482	9.183							-0.5398	-54.5127														-0.5398	-43.8872
		1.7492	9.243							-0.5408	-54.5027														-0.5408	-43.9072
		1.7502	9.293							-0.5418	-54.5127														-0.5418	-43.9172
		1.7512	9.353							-0.5428	-54.3127														-0.5428	-43.9272
		1.7522	9.403							-0.5438	-54.5227														-0.5438	-43.9372
		1.7532	9.463							-0.5448	-54.6627														-0.5448	-43.9572
		1.7542	9.523							-0.5458	-54.6427														-0.5458	-43.9672
		1.7552	9.573							-0.5468	-54.5327														-0.5468	-43.9772
		1.7562	9.633							-0.5478	-54.4827														-0.5478	-43.9872
		1.7572	9.693							-0.5488	-54.6127														-0.5488	-44.0072
		1.7582	9.743							-0.5498	-54.6427														-0.5498	-44.0172
		1.7592	9.803							-0.5508	-54.7427														-0.5508	-44.0372
		1.7602	9.863							-0.5518	-54.5627														-0.5518	-44.0472
		1.7612	9.923							-0.5528	-54.5527														-0.5528	-44.0572
		1.7622	9.973							-0.5538	-54.8227														-0.5538	-44.0772
		1.7632	10.033							-0.5548	-54.8527														-0.5548	-44.0872
		1.7642	10.093							-0.5558	-54.8127														-0.5558	-44.1072
		1.7652	10.153							-0.5568	-54.6927														-0.5568	-44.1172
		1.7662	10.213							-0.5578	-54.7527														-0.5578	-44.1272
		1.7672	10.273							-0.5588	-54.8727														-0.5588	-44.1372
		1.7682	10.333							-0.5598	-54.8927														-0.5598	-44.1572
		1.7692	10.393							-0.5608	-54.8727														-0.5608	-44.1672
		1.7702	10.453							-0.5618	-54.6727														-0.5618	-44.1872
		1.7712	10.513							-0.5628	-54.9027														-0.5628	-44.1972
		1.7722	10.573							-0.5638	-55.0427														-0.5638	-44.2172
		1.7732	10.633							-0.5648	-54.9927														-0.5648	-44.2272
		1.7742	10.693							-0.5658	-54.9227														-0.5658	-44.2372
		1.7752	10.763							-0.5668	-54.7927														-0.5668	-44.2572
		1.7762	10.823							-0.5678	-54.9027														-0.5678	-44.2672
		1.7772	10.883							-0.5688	-55.0327														-0.5688	-44.2772
		1.7782	10.943							-0.5698	-55.1027														-0.5698	-44.2872
		1.7792	11.013							-0.5708	-54.9527														-0.5708	-44.3072
		1.7802	11.073							-0.5718	-54.8927														-0.5718	-44.3172
		1.7812	11.133							-0.5728	-55.0727														-0.5728	-44.3372
		1.7822	11.203							-0.5738	-55.1027														-0.5738	-44.3372
		1.7832	11.263							-0.5748	-55.1427														-0.5748	-44.3572
		1.7842	11.323							-0.5758	-55.0027														-0.5758	-44.3672
		1.7852	11.393							-0.5768	-54.9327														-0.5768	-44.3872
		1.7862	11.453							-0.5778	-55.1427														-0.5778	-44.3972
		1.7872	11.523							-0.5788	-55.2127														-0.5788	-44.4072
		1.7882	11.583							-0.5798	-55.2827														-0.5798	-44.4272
		1.7892	11.653							-0.5808	-55.0627														-0.5808	-44.4372
		1.7902	11.723							-0.5818	-55.2227														-0.5818	-44.4572
		1.7912	11.783							-0.5828	-55.3727														-0.5828	-44.4672
		1.7922	11.853							-0.5838	-55.3327														-0.5838	-44.4872
		1.7932	11.923							-0.5848	-55.2827														-0.5848	-44.4972
		1.7942	11.983							-0.5858	-55.1527														-0.5858	-44.5172
		1.7952	12.053							-0.5868	-55.3227														-0.5868	-44.5272
		1.7962	12.123							-0.5878	-55.4227														-0.5878	-44.5372
		1.7972	12.193							-0.5888	-55.5127														-0.5888	-44.5572
		1.7982	12.263							-0.5898	-55.2527														-0.5898	-44.5672
		1.7992	12.333							-0.5908	-55.3127														-0.5908	-44.5772
		1.8002	12.403							-0.5918	-55.5027														-0.5918	-44.5972
		1.8012	12.473							-0.5928	-55.4527														-0.5928	-44.6072
		1.8022	12.543							-0.5938	-55.4927														-0.5938	-44.6272
		1.8032	12.613							-0.5948	-55.3027														-0.5948	-44.6372
		1.8042	12.683							-0.5958	-55.4127														-0.5958	-44.6572
		1.8052	12.753							-0.5968	-55.5227														-0.5968	-44.6672
		1.8062	12.823							-0.5978	-55.6127														-0.5978	-44.6772
		1.8072	12.893							-0.5988	-55.5327														-0.5988	-44.6872
		1.8082	12.963							-0.5998	-55.3827														-0.5998	-44.7072
		1.8092	13.043							-0.6008	-55.6327														-0.6008	-44.7172
		1.8102	13.113							-0.6018	-55.7027														-0.6018	-44.7272
		1.8112	13.183							-0.6028	-55.7027														-0.6028	-44.7472
		1.8122	13.263							-0.6038	-55.5327														-0.6038	-44.7572
		1.8132	13.333							-0.6048	-55.5427														-0.6048	-44.7672
		1.8142	13.413							-0.6058	-55.6727														-0.6058	-44.7872
		1.8152	13.483							-0.6068	-55.6927														-0.6068	-44.7972
		1.8162	13.563							-0.6078	-55.8027														-0.6078	-44.8072
		1.8172	13.643							-0.6088	-55.5127														-0.6088	-44.8172
		1.8182	13.713							-0.6098	-55.6827														-0.6098	-44.8372
		1.8192	13.793							-0.6108	-55.8627														-0.6108	-44.8472
		1.8202	13.873							-0.6118	-55.8327														-0.6118	-44.8572
		1.8212	13.953							-0.6128	-55.8227														-0.6128	-44.8672
		1.8222	14.033							-0.6138	-55.6127														-0.6138	-44.8872
		1.8232	14.113							-0.6148	-55.7327														-0.6148	-44.8972
		1.8242	14.193							-0.6158	-55.8827														-0.6158	-44.9072
		1.8252	14.273							-0.6168	-55.9627														-0.6168	-44.9172
		1.8262	14.353							-0.6178	-55.8127														-0.6178	-44.9372
		1.8272	14.443							-0.6188	-55.7327														-0.6188	-44.9372
		1.8282	14.523							-0.6198	-55.9327														-0.6198	-44.9572
		1.8292	14.603							-0.6208	-55.9627														-0.6208	-44.9672
		1.8302	14.693							-0.6218	-56.0227														-0.6218	-44.9872
		1.8312	14.783							-0.6228	-55.8127														-0.6228	-44.9972
		1.8322	14.863							-0.6238	-55.7927														-0.6238	-45.0072
		1.8332	14.953							-0.6248	-55.9827														-0.6248	-45.0272
		1.8342	15.043							-0.6258	-56.0427														-0.6258	-45.0372
		1.8352	15.133							-0.6268	-56.1027														-0.6268	-45.0572
		1.8362	15.223							-0.6278	-55.8527														-0.6278	-45.0672
		1.8372	15.313							-0.6288	-56.0627														-0.6288	-45.0772
		1.8382	15.403							-0.6298	-56.1727														-0.6298	-45.0972
		1.8392	15.493							-0.6308	-56.1727														-0.6308	-45.1072
		1.8402	15.583							-0.6318	-56.0527														-0.6318	-45.1272
		1.8412	15.683							-0.6328	-55.9527														-0.6328	-45.1372
		1.8422	15.773							-0.6338	-56.0827														-0.6338	-45.1572
		1.8432	15.873							-0.6348	-56.0827														-0.6348	-45.1672
		1.8442	15.963							-0.6358	-56.3227														-0.6358	-45.1872
		1.8452	16.063							-0.6368	-56.0127														-0.6368	-45.1972
		1.8462	16.153							-0.6378	-56.1227														-0.6378	-45.2172
		1.8472	16.253							-0.6388	-56.3227														-0.6388	-45.2372
		1.8482	16.353							-0.6398	-56.3627														-0.6398	-45.2472
		1.8492	16.453							-0.6408	-56.2727														-0.6408	-45.2672
		1.8502	16.553							-0.6418	-56.2027														-0.6418	-45.2772
		1.8512	16.653							-0.6428	-56.3327														-0.6428	-45.2972
		1.8522	16.753							-0.6438	-56.3327														-0.6438	-45.3072
		1.8532	16.853							-0.6448	-56.4527														-0.6448	-45.3272
		--	--							-0.6458	-56.2027														-0.6458	-45.3372
										-0.6468	-56.2227														-0.6468	-45.3572
										-0.6478	-56.4227														-0.6478	-45.3772
										-0.6488	-56.5027														-0.6488	-45.3872
										-0.6498	-56.4127														-0.6498	-45.4072
										-0.6508	-56.2827														-0.6508	-45.4172
										-0.6518	-56.4827														-0.6518	-45.4372
										-0.6528	-56.4727														-0.6528	-45.4472
										-0.6538	-56.5927														-0.6538	-45.4672
										-0.6548	-56.3427														-0.6548	-45.4772
										-0.6558	-56.3827														-0.6558	-45.4972
										-0.6568	-56.5627														-0.6568	-45.5172
										-0.6578	-56.6027														-0.6578	-45.5272
										-0.6588	-56.6027														-0.6588	-45.5472
										-0.6598	-56.3627														-0.6598	-45.5572
										-0.6608	-56.5327														-0.6608	-45.5772
										-0.6618	-56.6327														-0.6618	-45.5872
										-0.6628	-56.6727														-0.6628	-45.6072
										-0.6638	-56.5227														-0.6638	-45.6272
										-0.6648	-56.4127														-0.6648	-45.6472
										-0.6658	-56.5827														-0.6658	-45.6572
										-0.6668	-56.6527														-0.6668	-45.6772
										-0.6678	-56.8127														-0.6678	-45.6872
										-0.6688	-56.5827														-0.6688	-45.7072
										-0.6698	-56.5827														-0.6698	-45.7272
										-0.6708	-56.8027														-0.6708	-45.7372
										-0.6718	-56.8127														-0.6718	-45.7572
										-0.6728	-56.8927														-0.6728	-45.7772
										-0.6738	-56.6327														-0.6738	-45.7872
										-0.6748	-56.6727														-0.6748	-45.8072
										-0.6758	-56.8527														-0.6758	-45.8272
										-0.6768	-56.9227														-0.6768	-45.8372
										-0.6778	-56.9627														-0.6778	-45.8572
										-0.6788	-56.6827														-0.6788	-45.8672
										-0.6798	-56.8327														-0.6798	-45.8872
										-0.6808	-56.9527														-0.6808	-45.9072
										-0.6818	-57.0327														-0.6818	-45.9272
										-0.6828	-57.0127														-0.6828	-45.9372
										-0.6838	-56.7427														-0.6838	-45.9572
										-0.6848	-56.9327														-0.6848	-45.9772
										-0.6858	-57.0827														-0.6858	-45.9972
										-0.6868	-57.1427														-0.6868	-46.0072
										-0.6878	-57.1027														-0.6878	-46.0272
										-0.6888	-56.8827														-0.6888	-46.0472
										-0.6898	-56.9727														-0.6898	-46.0672
										-0.6908	-57.1127														-0.6908	-46.0772
										-0.6918	-57.2627														-0.6918	-46.0972
										-0.6928	-57.1627														-0.6928	-46.1172
										-0.6938	-57.0027														-0.6938	-46.1372
										-0.6948	-57.2127														-0.6948	-46.1572
										-0.6958	-57.2527														-0.6958	-46.1672
										-0.6968	-57.3727														-0.6968	-46.1872
										-0.6978	-57.1527														-0.6978	-46.2072
										-0.6988	-57.1127														-0.6988	-46.2272
										-0.6998	-57.2827														-0.6998	-46.2372
										-0.7008	-57.3327														-0.7008	-46.2672
										-0.7018	-57.4927														-0.7018	-46.2772
										-0.7028	-57.1527														-0.7028	-46.2972
										-0.7038	-57.3227														-0.7038	-46.3172
										-0.7048	-57.5027														-0.7048	-46.3372
										-0.7058	-57.5527														-0.7058	-46.3472
										-0.7068	-57.4627														-0.7068	-46.3672
										-0.7078	-57.3027														-0.7078	-46.3872
										-0.7088	-57.3927														-0.7088	-46.4072
										-0.7098	-57.5127														-0.7098	-46.4372
										-0.7108	-57.6827														-0.7108	-46.4472
										-0.7118	-57.5427														-0.7118	-46.4772
										-0.7128	-57.4027														-0.7128	-46.4872
										-0.7138	-57.5127														-0.7138	-46.5072
										-0.7148	-57.6127														-0.7148	-46.5272
										-0.7158	-57.7527														-0.7158	-46.5572
										-0.7168	-57.8027														-0.7168	-46.5672
										-0.7178	-57.4927														-0.7178	-46.5972
										-0.7188	-57.7027														-0.7188	-46.6172
										-0.7198	-57.8127														-0.7198	-46.6372
										-0.7208	-57.8727														-0.7208	-46.6572
										-0.7218	-57.7027														-0.7218	-46.6772
										-0.7228	-57.6327														-0.7228	-46.6972
										-0.7238	-57.7527														-0.7238	-46.7272
										-0.7248	-57.8027														-0.7248	-46.7472
										-0.7258	-58.0627														-0.7258	-46.7672
										-0.7268	-57.6927														-0.7268	-46.7872
										-0.7278	-57.7027														-0.7278	-46.8072
										-0.7288	-57.9527														-0.7288	-46.8272
										-0.7298	-57.9427														-0.7298	-46.8472
										-0.7308	-58.0827														-0.7308	-46.8672
										-0.7318	-57.7827														-0.7318	-46.8872
										-0.7328	-57.7827														-0.7328	-46.9072
										-0.7338	-57.9327														-0.7338	-46.9272
										-0.7348	-58.1027														-0.7348	-46.9472
										-0.7358	-58.1027														-0.7358	-46.9772
										-0.7368	-57.8327														-0.7368	-46.9972
										-0.7378	-58.0627														-0.7378	-47.0172
										-0.7388	-58.1627														-0.7388	-47.0372
										-0.7398	-58.2727														-0.7398	-47.0672
										-0.7408	-58.0627														-0.7408	-47.0872
										-0.7418	-58.0027														-0.7418	-47.1072
										-0.7428	-58.1427														-0.7428	-47.1272
										-0.7438	-58.2127														-0.7438	-47.1572
																									-0.7448	-47.1672

## Sheet: Supplementary Figure 15
Supplementary Figure 15			seawater	water	N2	O2
		0	-0.06405	-0.06542	-0.07632	-0.06678
		5e-05	-0.06542	-0.06405	-0.07359	-0.06814
		0.0001	-0.06542	-0.06678	-0.07632	-0.06678
		0.00015	-0.06542	-0.06405	-0.07496	-0.06678
		0.0002	-0.06542	-0.06405	-0.07632	-0.06542
		0.00025	-0.06678	-0.06678	-0.07496	-0.06405
		0.0003	-0.06542	-0.06542	-0.07223	-0.06405
		0.00035	-0.06678	-0.06678	-0.07359	-0.06542
		0.0004	-0.06542	-0.06542	-0.07223	-0.06405
		0.00045	-0.06542	-0.06678	-0.07496	-0.06678
		0.0005	-0.06814	-0.06678	-0.07496	-0.06542
		0.00055	-0.06814	-0.06678	-0.07496	-0.06814
		0.0006	-0.06678	-0.06542	-0.07496	-0.06814
		0.00065	-0.06678	-0.06678	-0.07359	-0.06814
		0.0007	-0.06814	-0.06814	-0.07632	-0.07087
		0.00075	-0.06951	-0.06542	-0.07632	-0.07087
		0.0008	-0.06951	-0.06678	-0.07359	-0.06951
		0.00085	-0.06542	-0.06542	-0.07496	-0.06814
		0.0009	-0.06542	-0.06405	-0.07359	-0.06678
		0.00095	-0.06542	-0.06542	-0.07496	-0.06678
		0.001	-0.06678	-0.06678	-0.07496	-0.06814
		0.00105	-0.06542	-0.06542	-0.07223	-0.06814
		0.0011	-0.06542	-0.06678	-0.07223	-0.06678
		0.00115	-0.06542	-0.06405	-0.07223	-0.06814
		0.0012	-0.06678	-0.06678	-0.07496	-0.06814
		0.00125	-0.06542	-0.06542	-0.07359	-0.06678
		0.0013	-0.06542	-0.06542	-0.07496	-0.06814
		0.00135	-0.06405	-0.06405	-0.07359	-0.06678
		0.0014	-0.06405	-0.06678	-0.07768	-0.06814
		0.00145	-0.06269	-0.06542	-0.07632	-0.06814
		0.0015	-0.06405	-0.06405	-0.07496	-0.06951
		0.00155	-0.06542	-0.06405	-0.07632	-0.06814
		0.0016	-0.06542	-0.06405	-0.07496	-0.06814
		0.00165	-0.06405	-0.06405	-0.07768	-0.06678
		0.0017	-0.06542	-0.06542	-0.07496	-0.06678
		0.00175	-0.06542	-0.06542	-0.07768	-0.06814
		0.0018	-0.06542	-0.06678	-0.07632	-0.06542
		0.00185	-0.06405	-0.06542	-0.07768	-0.06951
		0.0019	-0.06678	-0.06678	-0.07632	-0.06951
		0.00195	-0.06542	-0.06678	-0.07496	-0.06678
		0.002	-0.06542	-0.06678	-0.07768	-0.06678
		0.00205	-0.06405	-0.06678	-0.07496	-0.06678
		0.0021	-0.06678	-0.06814	-0.07632	-0.06678
		0.00215	-0.06814	-0.06542	-0.07768	-0.06814
		0.0022	-0.06951	-0.06678	-0.07632	-0.06678
		0.00225	-0.06678	-0.06678	-0.07768	-0.06951
		0.0023	-0.06814	-0.06678	-0.07632	-0.06814
		0.00235	-0.06405	-0.06678	-0.07768	-0.06678
		0.0024	-0.06678	-0.06678	-0.07768	-0.06678
		0.00245	-0.06542	-0.06814	-0.07632	-0.06678
		0.0025	-0.06542	-0.06678	-0.07905	-0.06814
		0.00255	-0.06269	-0.06678	-0.08041	-0.06951
		0.0026	-0.06542	-0.06542	-0.08041	-0.06542
		0.00265	-0.06405	-0.06542	-0.08041	-0.06814
		0.0027	-0.06542	-0.06678	-0.07768	-0.06814
		0.00275	-0.06678	-0.06678	-0.07632	-0.07087
		0.0028	-0.06405	-0.06814	-0.07768	-0.06814
		0.00285	-0.06542	-0.06542	-0.07632	-0.06814
		0.0029	-0.06542	-0.06542	-0.07496	-0.06814
		0.00295	-0.06678	-0.06678	-0.07496	-0.06814
		0.003	-0.06814	-0.06951	-0.07496	-0.06814
		0.00305	-0.06814	-0.06678	-0.07632	-0.06542
		0.0031	-0.06814	-0.06951	-0.07359	-0.06814
		0.00315	-0.06678	-0.06678	-0.07632	-0.06542
		0.0032	-0.06542	-0.06814	-0.07632	-0.06814
		0.00325	-0.06542	-0.06814	-0.07496	-0.06814
		0.0033	-0.06814	-0.06814	-0.07496	-0.06678
		0.00335	-0.06678	-0.06542	-0.07768	-0.06814
		0.0034	-0.06678	-0.06678	-0.07768	-0.06814
		0.00345	-0.06269	-0.06405	-0.07768	-0.06951
		0.0035	-0.06678	-0.06678	-0.07768	-0.06678
		0.00355	-0.06678	-0.06405	-0.07359	-0.06678
		0.0036	-0.06814	-0.06678	-0.07223	-0.06678
		0.00365	-0.06405	-0.06678	-0.07359	-0.06814
		0.0037	-0.06542	-0.06542	-0.07496	-0.06814
		0.00375	-0.06542	-0.06678	-0.07359	-0.06951
		0.0038	-0.06678	-0.06678	-0.07496	-0.06951
		0.00385	-0.06405	-0.06542	-0.07223	-0.06814
		0.0039	-0.06269	-0.06542	-0.07496	-0.06814
		0.00395	-0.06405	-0.06678	-0.07359	-0.06951
		0.004	-0.06405	-0.06678	-0.07496	-0.06678
		0.00405	-0.06542	-0.06405	-0.07496	-0.06814
		0.0041	-0.06542	-0.06405	-0.07632	-0.07087
		0.00415	-0.06405	-0.06269	-0.07496	-0.07087
		0.0042	-0.06542	-0.06814	-0.07496	-0.06542
		0.00425	-0.06405	-0.06678	-0.07496	-0.06678
		0.0043	-0.06678	-0.06814	-0.07496	-0.06678
		0.00435	-0.06269	-0.06678	-0.07496	-0.06542
		0.0044	-0.06678	-0.06951	-0.07223	-0.06542
		0.00445	-0.06542	-0.06678	-0.07223	-0.06678
		0.0045	-0.06542	-0.06678	-0.07359	-0.06678
		0.00455	-0.06678	-0.06951	-0.07359	-0.06814
		0.0046	-0.06678	-0.06951	-0.07359	-0.06678
		0.00465	-0.06678	-0.06814	-0.07496	-0.06814
		0.0047	-0.06405	-0.06814	-0.07496	-0.06814
		0.00475	-0.06678	-0.06678	-0.07359	-0.06814
		0.0048	-0.06405	-0.06678	-0.07359	-0.06951
		0.00485	-0.06542	-0.06678	-0.07359	-0.06814
		0.0049	-0.06542	-0.06542	-0.07496	-0.06814
		0.00495	-0.06678	-0.06678	-0.07496	-0.06814
		0.005	-0.06542	-0.06542	-0.07359	-0.06678
		0.00505	-0.06814	-0.06542	-0.07359	-0.06678
		0.0051	-0.06542	-0.06951	-0.07496	-0.06678
		0.00515	-0.06542	-0.06814	-0.07223	-0.06542
		0.0052	-0.06405	-0.06951	-0.07496	-0.06678
		0.00525	-0.06678	-0.06678	-0.07359	-0.06542
		0.0053	-0.06542	-0.06814	-0.07632	-0.06405
		0.00535	-0.06542	-0.06678	-0.07359	-0.06678
		0.0054	-0.06814	-0.06814	-0.07496	-0.06814
		0.00545	-0.06678	-0.06814	-0.07768	-0.06814
		0.0055	-0.06951	-0.06678	-0.07496	-0.06678
		0.00555	-0.06814	-0.06405	-0.07359	-0.06814
		0.0056	-0.06678	-0.06405	-0.07632	-0.06951
		0.00565	-0.06814	-0.06405	-0.07359	-0.06678
		0.0057	-0.06814	-0.06814	-0.07496	-0.06814
		0.00575	-0.06814	-0.06542	-0.07496	-0.06814
		0.0058	-0.06814	-0.06542	-0.07359	-0.06678
		0.00585	-0.06542	-0.06678	-0.07359	-0.06814
		0.0059	-0.06678	-0.06542	-0.07359	-0.06678
		0.00595	-0.06678	-0.06542	-0.07359	-0.06814
		0.006	-0.06678	-0.06814	-0.07223	-0.06814
		0.00605	-0.06542	-0.06678	-0.07496	-0.06951
		0.0061	-0.06405	-0.06678	-0.07632	-0.06814
		0.00615	-0.06814	-0.06678	-0.07496	-0.06951
		0.0062	-0.06814	-0.06678	-0.07632	-0.06951
		0.00625	-0.06678	-0.06678	-0.07496	-0.07087
		0.0063	-0.06542	-0.06269	-0.07496	-0.06678
		0.00635	-0.06814	-0.06678	-0.07359	-0.06814
		0.0064	-0.06678	-0.06678	-0.07496	-0.06814
		0.00645	-0.06405	-0.06542	-0.07223	-0.06678
		0.0065	-0.06542	-0.06678	-0.07632	-0.06678
		0.00655	-0.06269	-0.06542	-0.07359	-0.06678
		0.0066	-0.06405	-0.06269	-0.07496	-0.06678
		0.00665	-0.06269	-0.06405	-0.07768	-0.06814
		0.0067	-0.06269	-0.06542	-0.07768	-0.06678
		0.00675	-0.06405	-0.06405	-0.07359	-0.06542
		0.0068	-0.06269	-0.06405	-0.07359	-0.06542
		0.00685	-0.06133	-0.06678	-0.07223	-0.06678
		0.0069	-0.06133	-0.06678	-0.07496	-0.06678
		0.00695	-0.06405	-0.06678	-0.07496	-0.06678
		0.007	-0.06405	-0.06678	-0.07496	-0.06542
		0.00705	-0.06405	-0.06678	-0.07359	-0.06542
		0.0071	-0.06678	-0.06542	-0.07632	-0.06678
		0.00715	-0.06542	-0.06678	-0.07632	-0.06814
		0.0072	-0.06678	-0.06814	-0.07496	-0.06405
		0.00725	-0.06542	-0.06814	-0.07359	-0.06678
		0.0073	-0.06542	-0.06951	-0.07496	-0.06542
		0.00735	-0.06542	-0.06678	-0.07359	-0.06678
		0.0074	-0.06678	-0.06678	-0.07496	-0.06542
		0.00745	-0.06133	-0.06678	-0.07359	-0.06678
		0.0075	-0.06405	-0.06678	-0.07496	-0.06678
		0.00755	-0.06269	-0.06814	-0.07632	-0.06542
		0.0076	-0.06542	-0.06814	-0.07632	-0.06678
		0.00765	-0.06269	-0.06678	-0.07496	-0.06951
		0.0077	-0.06678	-0.06951	-0.07496	-0.06678
		0.00775	-0.06269	-0.06814	-0.07632	-0.06678
		0.0078	-0.06542	-0.07087	-0.07496	-0.06678
		0.00785	-0.06405	-0.06951	-0.07359	-0.06814
		0.0079	-0.06678	-0.06814	-0.07632	-0.06678
		0.00795	-0.06542	-0.06814	-0.07223	-0.06542
		0.008	-0.06814	-0.06814	-0.07632	-0.06542
		0.00805	-0.06269	-0.06678	-0.07632	-0.06405
		0.0081	-0.06542	-0.06814	-0.07632	-0.06678
		0.00815	-0.06678	-0.06678	-0.07496	-0.06814
		0.0082	-0.06542	-0.06814	-0.07496	-0.06542
		0.00825	-0.06678	-0.06405	-0.07496	-0.06542
		0.0083	-0.06951	-0.06542	-0.07632	-0.06405
		0.00835	-0.06405	-0.06678	-0.07359	-0.06814
		0.0084	-0.06542	-0.06542	-0.07632	-0.06542
		0.00845	-0.06678	-0.06542	-0.07632	-0.06814
		0.0085	-0.06405	-0.06542	-0.07632	-0.06678
		0.00855	-0.06405	-0.06405	-0.07359	-0.06678
		0.0086	-0.06542	-0.06405	-0.07359	-0.06678
		0.00865	-0.06542	-0.06405	-0.07496	-0.06814
		0.0087	-0.06542	-0.06405	-0.07359	-0.06678
		0.00875	-0.06269	-0.06269	-0.07632	-0.06814
		0.0088	-0.06542	-0.06405	-0.07632	-0.06951
		0.00885	-0.06542	-0.06542	-0.07632	-0.06951
		0.0089	-0.06678	-0.06405	-0.07768	-0.06951
		0.00895	-0.06405	-0.06542	-0.07496	-0.07223
		0.009	-0.06678	-0.06405	-0.07768	-0.06951
		0.00905	-0.06542	-0.06814	-0.07905	-0.06951
		0.0091	-0.06542	-0.06678	-0.07768	-0.06814
		0.00915	-0.06542	-0.06542	-0.07632	-0.06951
		0.0092	-0.06405	-0.06814	-0.07768	-0.06951
		0.00925	-0.06405	-0.06405	-0.07632	-0.06542
		0.0093	-0.06269	-0.06542	-0.07768	-0.06678
		0.00935	-0.06269	-0.06678	-0.07632	-0.06542
		0.0094	-0.06405	-0.06814	-0.07496	-0.06405
		0.00945	-0.06405	-0.06951	-0.07632	-0.06678
		0.0095	-0.06405	-0.06951	-0.07768	-0.06542
		0.00955	-0.06542	-0.06951	-0.07632	-0.06542
		0.0096	-0.06542	-0.06814	-0.07768	-0.06542
		0.00965	-0.06814	-0.06814	-0.07632	-0.06814
		0.0097	-0.06542	-0.06814	-0.07768	-0.06542
		0.00975	-0.06542	-0.06678	-0.07359	-0.06678
		0.0098	-0.06678	-0.06678	-0.07359	-0.06542
		0.00985	-0.06405	-0.06678	-0.07359	-0.06678
		0.0099	-0.06542	-0.06678	-0.07496	-0.06678
		0.00995	-0.06269	-0.06678	-0.07496	-0.06678
		0.01	-0.06678	-0.06542	-0.07905	-0.06678
		0.01005	-0.06542	-0.06542	-0.07496	-0.06814
		0.0101	-0.06678	-0.06678	-0.07496	-0.06678
		0.01015	-0.06542	-0.06678	-0.07496	-0.06678
		0.0102	-0.06542	-0.06678	-0.07768	-0.06814
		0.01025	-0.06814	-0.06678	-0.07496	-0.06542
		0.0103	-0.06814	-0.06678	-0.07496	-0.06678
		0.01035	-0.06814	-0.06678	-0.07496	-0.06951
		0.0104	-0.06678	-0.06678	-0.07768	-0.06814
		0.01045	-0.06542	-0.06678	-0.07632	-0.06814
		0.0105	-0.06678	-0.06678	-0.07632	-0.06542
		0.01055	-0.06678	-0.06814	-0.07632	-0.06814
		0.0106	-0.06542	-0.06814	-0.07632	-0.06951
		0.01065	-0.06678	-0.06678	-0.07359	-0.06951
		0.0107	-0.06678	-0.06678	-0.07496	-0.06951
		0.01075	-0.06542	-0.06542	-0.07496	-0.06951
		0.0108	-0.06678	-0.06542	-0.07496	-0.06814
		0.01085	-0.06269	-0.06678	-0.07223	-0.06951
		0.0109	-0.06269	-0.06542	-0.07632	-0.06951
		0.01095	-0.06542	-0.06542	-0.07359	-0.06951
		0.011	-0.06542	-0.06405	-0.07632	-0.06678
		0.01105	-0.06405	-0.06678	-0.07359	-0.06678
		0.0111	-0.06542	-0.06678	-0.07496	-0.06814
		0.01115	-0.06405	-0.06814	-0.07632	-0.07087
		0.0112	-0.06542	-0.06678	-0.07496	-0.06814
		0.01125	-0.06542	-0.06678	-0.07632	-0.06951
		0.0113	-0.06814	-0.06814	-0.07496	-0.06814
		0.01135	-0.06542	-0.06678	-0.07496	-0.07223
		0.0114	-0.06542	-0.06678	-0.07768	-0.06951
		0.01145	-0.06405	-0.06678	-0.07496	-0.06814
		0.0115	-0.06542	-0.06814	-0.07632	-0.06814
		0.01155	-0.06542	-0.06814	-0.07905	-0.06814
		0.0116	-0.06678	-0.06678	-0.07905	-0.06814
		0.01165	-0.06678	-0.06814	-0.07905	-0.06951
		0.0117	-0.06405	-0.06951	-0.07632	-0.06678
		0.01175	-0.06542	-0.06814	-0.07768	-0.06951
		0.0118	-0.06678	-0.06814	-0.07768	-0.06951
		0.01185	-0.06405	-0.06814	-0.07632	-0.07087
		0.0119	-0.06678	-0.06678	-0.07768	-0.06678
		0.01195	-0.06542	-0.06678	-0.07632	-0.06814
		0.012	-0.06405	-0.06542	-0.07632	-0.06814
		0.01205	-0.06542	-0.06542	-0.07905	-0.07087
		0.0121	-0.06542	-0.06405	-0.07768	-0.06951
		0.01215	-0.06678	-0.06542	-0.07632	-0.06951
		0.0122	-0.06405	-0.06678	-0.07768	-0.06814
		0.01225	-0.06405	-0.06542	-0.07632	-0.06814
		0.0123	-0.06542	-0.06542	-0.07632	-0.06814
		0.01235	-0.06405	-0.06678	-0.07496	-0.07087
		0.0124	-0.06405	-0.06678	-0.07496	-0.06951
		0.01245	-0.06542	-0.06542	-0.07905	-0.06542
		0.0125	-0.06269	-0.06133	-0.07632	-0.06814
		0.01255	-0.06542	-0.06405	-0.07632	-0.06951
		0.0126	-0.06542	-0.06405	-0.07632	-0.06814
		0.01265	-0.06542	-0.06405	-0.07496	-0.06951
		0.0127	-0.06678	-0.06405	-0.07496	-0.06814
		0.01275	-0.06542	-0.06542	-0.07359	-0.07087
		0.0128	-0.06678	-0.06542	-0.07496	-0.06678
		0.01285	-0.06678	-0.06405	-0.07496	-0.06951
		0.0129	-0.06542	-0.06542	-0.07768	-0.06951
		0.01295	-0.06542	-0.06814	-0.07768	-0.07223
		0.013	-0.06405	-0.06678	-0.07496	-0.06814
		0.01305	-0.06542	-0.06542	-0.07496	-0.06951
		0.0131	-0.06405	-0.06678	-0.07768	-0.06814
		0.01315	-0.06542	-0.06542	-0.07632	-0.06814
		0.0132	-0.06542	-0.06951	-0.07359	-0.06951
		0.01325	-0.06542	-0.06814	-0.07496	-0.06678
		0.0133	-0.06405	-0.06814	-0.07496	-0.06951
		0.01335	-0.06269	-0.06678	-0.07496	-0.06951
		0.0134	-0.06405	-0.06678	-0.07632	-0.06678
		0.01345	-0.06405	-0.06678	-0.07632	-0.06678
		0.0135	-0.06405	-0.06542	-0.07359	-0.06678
		0.01355	-0.06405	-0.06542	-0.07496	-0.06951
		0.0136	-0.06405	-0.06678	-0.07632	-0.06814
		0.01365	-0.06269	-0.06678	-0.07359	-0.06951
		0.0137	-0.06405	-0.06814	-0.07496	-0.06814
		0.01375	-0.06542	-0.06814	-0.07632	-0.07223
		0.0138	-0.06542	-0.06951	-0.07632	-0.06951
		0.01385	-0.06405	-0.07087	-0.07359	-0.07087
		0.0139	-0.06678	-0.06814	-0.07496	-0.06951
		0.01395	-0.06678	-0.06814	-0.07768	-0.06678
		0.014	-0.06678	-0.06678	-0.07632	-0.06814
		0.01405	-0.06678	-0.06678	-0.07496	-0.06814
		0.0141	-0.06814	-0.06405	-0.07632	-0.06951
		0.01415	-0.06678	-0.06405	-0.07359	-0.06814
		0.0142	-0.06542	-0.06405	-0.07496	-0.06678
		0.01425	-0.06405	-0.06405	-0.07632	-0.06951
		0.0143	-0.06542	-0.06269	-0.07496	-0.06951
		0.01435	-0.06814	-0.06542	-0.07496	-0.06814
		0.0144	-0.06678	-0.06542	-0.07496	-0.06814
		0.01445	-0.06405	-0.06542	-0.07632	-0.06951
		0.0145	-0.06678	-0.06678	-0.07632	-0.06678
		0.01455	-0.06678	-0.06678	-0.07632	-0.06814
		0.0146	-0.06542	-0.06678	-0.07768	-0.06678
		0.01465	-0.06678	-0.06814	-0.07632	-0.06814
		0.0147	-0.06542	-0.06814	-0.07768	-0.06678
		0.01475	-0.06542	-0.06678	-0.07768	-0.06951
		0.0148	-0.06678	-0.06814	-0.07632	-0.06678
		0.01485	-0.06542	-0.06678	-0.07632	-0.06678
		0.0149	-0.06678	-0.06678	-0.07632	-0.06542
		0.01495	-0.06678	-0.06542	-0.07632	-0.06678
		0.015	-0.06678	-0.06678	-0.07632	-0.06678
		0.01505	-0.06542	-0.06678	-0.07905	-0.06814
		0.0151	-0.06678	-0.06814	-0.07496	-0.06814
		0.01515	-0.06814	-0.06542	-0.07632	-0.06678
		0.0152	-0.06814	-0.06814	-0.07496	-0.06678
		0.01525	-0.06678	-0.06678	-0.07359	-0.06951
		0.0153	-0.06542	-0.06542	-0.07632	-0.06678
		0.01535	-0.06678	-0.06542	-0.07632	-0.06678
		0.0154	-0.06542	-0.06814	-0.07905	-0.06678
		0.01545	-0.06269	-0.06678	-0.07905	-0.06678
		0.0155	-0.06405	-0.06678	-0.07496	-0.06542
		0.01555	-0.06269	-0.06814	-0.07632	-0.06951
		0.0156	-0.06542	-0.06814	-0.07632	-0.06814
		0.01565	-0.06405	-0.06678	-0.07632	-0.06814
		0.0157	-0.06405	-0.06951	-0.07496	-0.06951
		0.01575	-0.06542	-0.06678	-0.07223	-0.06951
		0.0158	-0.06542	-0.06542	-0.07632	-0.06814
		0.01585	-0.06405	-0.06405	-0.07359	-0.06678
		0.0159	-0.06542	-0.06678	-0.07359	-0.06678
		0.01595	-0.06678	-0.06542	-0.07359	-0.06814
		0.016	-0.06678	-0.06542	-0.07359	-0.06678
		0.01605	-0.06405	-0.06542	-0.07359	-0.06951
		0.0161	-0.06814	-0.06542	-0.07359	-0.06814
		0.01615	-0.06542	-0.06269	-0.07496	-0.06951
		0.0162	-0.06678	-0.06678	-0.07359	-0.06951
		0.01625	-0.06678	-0.06678	-0.07632	-0.07087
		0.0163	-0.06542	-0.06678	-0.07768	-0.06951
		0.01635	-0.06405	-0.06814	-0.07632	-0.07087
		0.0164	-0.06542	-0.06678	-0.07496	-0.06951
		0.01645	-0.06542	-0.06678	-0.07632	-0.06951
		0.0165	-0.06678	-0.06678	-0.07496	-0.06814
		0.01655	-0.06542	-0.06542	-0.07496	-0.06951
		0.0166	-0.06542	-0.06678	-0.07496	-0.06951
		0.01665	-0.06405	-0.06542	-0.07496	-0.06951
		0.0167	-0.06542	-0.06678	-0.07359	-0.06951
		0.01675	-0.06678	-0.06542	-0.07632	-0.06814
		0.0168	-0.06542	-0.06678	-0.07359	-0.06678
		0.01685	-0.06405	-0.06542	-0.07223	-0.06814
		0.0169	-0.06542	-0.06542	-0.07359	-0.06951
		0.01695	-0.06405	-0.06678	-0.07768	-0.06814
		0.017	-0.06678	-0.06678	-0.07359	-0.06951
		0.01705	-0.06542	-0.06542	-0.07359	-0.06814
		0.0171	-0.06405	-0.06814	-0.07496	-0.06814
		0.01715	-0.06405	-0.06405	-0.07359	-0.06951
		0.0172	-0.06678	-0.06678	-0.07496	-0.06814
		0.01725	-0.06678	-0.06269	-0.07632	-0.06814
		0.0173	-0.06405	-0.06814	-0.07359	-0.06678
		0.01735	-0.06405	-0.06678	-0.07496	-0.06814
		0.0174	-0.06678	-0.06678	-0.07359	-0.06814
		0.01745	-0.06405	-0.06542	-0.07359	-0.06678
		0.0175	-0.06542	-0.06678	-0.07496	-0.06814
		0.01755	-0.06405	-0.07087	-0.07496	-0.06814
		0.0176	-0.06542	-0.06814	-0.07632	-0.06814
		0.01765	-0.06405	-0.06678	-0.07632	-0.06951
		0.0177	-0.06951	-0.07087	-0.07768	-0.06814
		0.01775	-0.06678	-0.06814	-0.07632	-0.06951
		0.0178	-0.06678	-0.06678	-0.07768	-0.06814
		0.01785	-0.06405	-0.06678	-0.07496	-0.06814
		0.0179	-0.06678	-0.06678	-0.07496	-0.06814
		0.01795	-0.06542	-0.06405	-0.07359	-0.06814
		0.018	-0.06814	-0.06678	-0.07496	-0.06951
		0.01805	-0.06542	-0.06542	-0.07632	-0.06951
		0.0181	-0.06542	-0.06678	-0.07496	-0.06814
		0.01815	-0.06814	-0.06542	-0.07632	-0.07223
		0.0182	-0.06678	-0.06542	-0.07632	-0.07087
		0.01825	-0.06542	-0.06814	-0.07359	-0.07087
		0.0183	-0.06542	-0.06405	-0.07632	-0.07087
		0.01835	-0.06405	-0.06678	-0.07359	-0.07223
		0.0184	-0.06542	-0.06542	-0.07632	-0.07223
		0.01845	-0.06678	-0.06405	-0.07632	-0.07496
		0.0185	-0.06542	-0.06269	-0.07632	-0.07223
		0.01855	-0.06678	-0.06405	-0.07496	-0.07223
		0.0186	-0.06678	-0.06678	-0.07632	-0.07087
		0.01865	-0.06814	-0.06405	-0.07359	-0.07087
		0.0187	-0.06405	-0.06542	-0.07768	-0.07087
		0.01875	-0.06542	-0.06542	-0.07496	-0.06951
		0.0188	-0.06678	-0.06678	-0.07632	-0.07087
		0.01885	-0.06678	-0.06542	-0.07496	-0.07087
		0.0189	-0.06678	-0.06542	-0.07496	-0.06951
		0.01895	-0.06678	-0.06678	-0.07632	-0.06814
		0.019	-0.06678	-0.06678	-0.07632	-0.06678
		0.01905	-0.06542	-0.06405	-0.07359	-0.06951
		0.0191	-0.06678	-0.06405	-0.07359	-0.06814
		0.01915	-0.06405	-0.06133	-0.07359	-0.06814
		0.0192	-0.06542	-0.06542	-0.07632	-0.06542
		0.01925	-0.06405	-0.06269	-0.07496	-0.06678
		0.0193	-0.06678	-0.06269	-0.07496	-0.06678
		0.01935	-0.06405	-0.06405	-0.07223	-0.06951
		0.0194	-0.06405	-0.06678	-0.07632	-0.06814
		0.01945	-0.06542	-0.06405	-0.07223	-0.06678
		0.0195	-0.06542	-0.06542	-0.07632	-0.06814
		0.01955	-0.06678	-0.06405	-0.07359	-0.06678
		0.0196	-0.06951	-0.06405	-0.07632	-0.06951
		0.01965	-0.06678	-0.06542	-0.07632	-0.06951
		0.0197	-0.06678	-0.06405	-0.07632	-0.06814
		0.01975	-0.06678	-0.06405	-0.07632	-0.06951
		0.0198	-0.06542	-0.06405	-0.07632	-0.07087
		0.01985	-0.06678	-0.06542	-0.07496	-0.07223
		0.0199	-0.06542	-0.06542	-0.07359	-0.06951
		0.01995	-0.06542	-0.06542	-0.07496	-0.07223
		0.02	-0.06678	-0.06814	-0.07632	-0.06951
		0.02005	-0.06542	-0.06678	-0.07359	-0.06951
		0.0201	-0.06542	-0.06814	-0.07632	-0.06951
		0.02015	-0.06542	-0.06678	-0.07496	-0.06951
		0.0202	-0.06542	-0.06678	-0.07768	-0.06951
		0.02025	-0.06678	-0.06542	-0.07632	-0.07087
		0.0203	-0.06542	-0.06678	-0.07632	-0.06814
		0.02035	-0.06269	-0.06405	-0.07359	-0.06951
		0.0204	-0.06678	-0.06678	-0.07496	-0.07087
		0.02045	-0.06814	-0.06678	-0.07496	-0.07087
		0.0205	-0.06814	-0.06405	-0.07496	-0.06814
		0.02055	-0.06405	-0.06405	-0.07223	-0.06814
		0.0206	-0.06542	-0.06269	-0.07223	-0.06678
		0.02065	-0.06269	-0.06405	-0.07223	-0.07087
		0.0207	-0.06405	-0.06405	-0.07359	-0.06814
		0.02075	-0.06405	-0.06542	-0.07496	-0.06814
		0.0208	-0.06542	-0.06269	-0.07359	-0.06814
		0.02085	-0.06542	-0.06542	-0.07496	-0.06678
		0.0209	-0.06542	-0.06542	-0.07632	-0.06678
		0.02095	-0.06405	-0.06542	-0.07768	-0.06951
		0.021	-0.06678	-0.06269	-0.07496	-0.06678
		0.02105	-0.06678	-0.06269	-0.07632	-0.06814
		0.0211	-0.06678	-0.06269	-0.07905	-0.06951
		0.02115	-0.06405	-0.06405	-0.07496	-0.06678
		0.0212	-0.06678	-0.06678	-0.07632	-0.06814
		0.02125	-0.06542	-0.06542	-0.07496	-0.06814
		0.0213	-0.06814	-0.06405	-0.07632	-0.06951
		0.02135	-0.06542	-0.06405	-0.07632	-0.06951
		0.0214	-0.06542	-0.06542	-0.07632	-0.06814
		0.02145	-0.06542	-0.06542	-0.07632	-0.06951
		0.0215	-0.06542	-0.06269	-0.07632	-0.06951
		0.02155	-0.06542	-0.06269	-0.07632	-0.06951
		0.0216	-0.06542	-0.06405	-0.07632	-0.06951
		0.02165	-0.06542	-0.06405	-0.07496	-0.06814
		0.0217	-0.06678	-0.06814	-0.07359	-0.06678
		0.02175	-0.06542	-0.06542	-0.07632	-0.06951
		0.0218	-0.06678	-0.06542	-0.07768	-0.06678
		0.02185	-0.06678	-0.06542	-0.07359	-0.06814
		0.0219	-0.06542	-0.06678	-0.07632	-0.06814
		0.02195	-0.06405	-0.06542	-0.07496	-0.07087
		0.022	-0.06542	-0.06678	-0.07632	-0.06951
		0.02205	-0.06678	-0.06678	-0.07632	-0.06951
		0.0221	-0.06542	-0.06678	-0.07632	-0.06951
		0.02215	-0.06405	-0.06405	-0.07359	-0.07087
		0.0222	-0.06405	-0.06678	-0.07632	-0.06814
		0.02225	-0.06542	-0.06678	-0.07768	-0.07223
		0.0223	-0.06542	-0.06542	-0.07632	-0.07087
		0.02235	-0.06678	-0.06269	-0.07632	-0.07223
		0.0224	-0.06542	-0.06678	-0.07496	-0.06814
		0.02245	-0.06542	-0.06542	-0.07496	-0.07223
		0.0225	-0.06678	-0.06951	-0.07359	-0.06951
		0.02255	-0.06405	-0.06678	-0.07359	-0.07087
		0.0226	-0.06678	-0.06814	-0.07496	-0.06951
		0.02265	-0.06405	-0.06678	-0.07359	-0.06951
		0.0227	-0.06542	-0.06814	-0.07223	-0.06951
		0.02275	-0.06542	-0.06814	-0.07496	-0.06814
		0.0228	-0.06678	-0.06678	-0.07223	-0.06814
		0.02285	-0.06678	-0.06678	-0.07223	-0.06814
		0.0229	-0.06542	-0.06542	-0.07359	-0.06951
		0.02295	-0.06405	-0.06814	-0.07359	-0.06814
		0.023	-0.06405	-0.06542	-0.07223	-0.06814
		0.02305	-0.06678	-0.06542	-0.07359	-0.06814
		0.0231	-0.06405	-0.06542	-0.07496	-0.06814
		0.02315	-0.06405	-0.06678	-0.07632	-0.06951
		0.0232	-0.06542	-0.06405	-0.07768	-0.07223
		0.02325	-0.06269	-0.06405	-0.07905	-0.07087
		0.0233	-0.06405	-0.06405	-0.07768	-0.07087
		0.02335	-0.06542	-0.06405	-0.07905	-0.07359
		0.0234	-0.06678	-0.06542	-0.07905	-0.07359
		0.02345	-0.06405	-0.06678	-0.07905	-0.07087
		0.0235	-0.06542	-0.06814	-0.07768	-0.07223
		0.02355	-0.06405	-0.06405	-0.07496	-0.07087
		0.0236	-0.06542	-0.06678	-0.07768	-0.07087
		0.02365	-0.06405	-0.06542	-0.07632	-0.06951
		0.0237	-0.06542	-0.06814	-0.07632	-0.06814
		0.02375	-0.06405	-0.06542	-0.07496	-0.06951
		0.0238	-0.06678	-0.06542	-0.07632	-0.06951
		0.02385	-0.06542	-0.06405	-0.07496	-0.06814
		0.0239	-0.06542	-0.06814	-0.07496	-0.06678
		0.02395	-0.06542	-0.06542	-0.07496	-0.06814
		0.024	-0.06678	-0.06678	-0.07496	-0.06951
		0.02405	-0.06405	-0.06269	-0.07496	-0.06814
		0.0241	-0.06405	-0.06678	-0.07768	-0.06814
		0.02415	-0.06542	-0.06405	-0.07632	-0.06951
		0.0242	-0.06269	-0.06542	-0.07632	-0.06814
		0.02425	-0.06542	-0.06542	-0.07496	-0.06951
		0.0243	-0.06542	-0.06678	-0.07632	-0.06678
		0.02435	-0.06542	-0.06678	-0.07632	-0.06951
		0.0244	-0.06405	-0.06678	-0.07496	-0.06951
		0.02445	-0.06269	-0.06542	-0.07768	-0.06814
		0.0245	-0.06542	-0.06405	-0.07632	-0.06814
		0.02455	-0.06405	-0.06405	-0.07632	-0.06951
		0.0246	-0.06542	-0.06678	-0.07496	-0.06814
		0.02465	-0.06269	-0.06542	-0.07632	-0.06951
		0.0247	-0.06405	-0.06814	-0.07496	-0.06814
		0.02475	-0.06542	-0.06678	-0.07632	-0.06951
		0.0248	-0.06678	-0.06542	-0.07768	-0.06951
		0.02485	-0.06269	-0.06542	-0.07496	-0.06814
		0.0249	-0.06542	-0.06814	-0.07496	-0.06814
		0.02495	-0.06542	-0.06678	-0.07496	-0.06951
		0.025	-0.06405	-0.06542	-0.07768	-0.06951
		0.02505	-0.06269	-0.06542	-0.07359	-0.07087
		0.0251	-0.06542	-0.06405	-0.07768	-0.06951
		0.02515	-0.06405	-0.06133	-0.07496	-0.07087
		0.0252	-0.06542	-0.06269	-0.07496	-0.06814
		0.02525	-0.06542	-0.06542	-0.07632	-0.07223
		0.0253	-0.06678	-0.06269	-0.07496	-0.06542
		0.02535	-0.06542	-0.06405	-0.07223	-0.06678
		0.0254	-0.06542	-0.06405	-0.07632	-0.06814
		0.02545	-0.06678	-0.06405	-0.07359	-0.06814
		0.0255	-0.06951	-0.06405	-0.07496	-0.06951
		0.02555	-0.06678	-0.06269	-0.07359	-0.06951
		0.0256	-0.06951	-0.06405	-0.07632	-0.06814
		0.02565	-0.06542	-0.06269	-0.07359	-0.06814
		0.0257	-0.06678	-0.06269	-0.07632	-0.07087
		0.02575	-0.06678	-0.06542	-0.07496	-0.06814
		0.0258	-0.06814	-0.06678	-0.07632	-0.06814
		0.02585	-0.06678	-0.06405	-0.07496	-0.06678
		0.0259	-0.06405	-0.06542	-0.07496	-0.06678
		0.02595	-0.06542	-0.06678	-0.07632	-0.06951
		0.026	-0.06678	-0.06542	-0.07768	-0.07087
		0.02605	-0.06405	-0.06678	-0.07632	-0.06951
		0.0261	-0.06405	-0.06814	-0.07496	-0.07087
		0.02615	-0.06542	-0.06814	-0.07768	-0.06951
		0.0262	-0.06542	-0.06814	-0.07632	-0.06814
		0.02625	-0.06678	-0.06814	-0.07496	-0.07087
		0.0263	-0.06542	-0.06814	-0.07496	-0.06951
		0.02635	-0.06678	-0.06814	-0.07496	-0.06951
		0.0264	-0.06678	-0.06814	-0.07359	-0.06951
		0.02645	-0.06269	-0.06678	-0.07496	-0.06814
		0.0265	-0.06542	-0.06678	-0.07768	-0.06814
		0.02655	-0.06405	-0.06678	-0.07496	-0.06951
		0.0266	-0.06542	-0.06814	-0.07632	-0.06951
		0.02665	-0.06269	-0.06405	-0.07905	-0.06951
		0.0267	-0.06269	-0.06542	-0.07905	-0.06814
		0.02675	-0.06269	-0.06542	-0.07768	-0.06678
		0.0268	-0.06269	-0.06405	-0.07905	-0.06678
		0.02685	-0.06405	-0.06405	-0.07496	-0.06951
		0.0269	-0.06542	-0.06542	-0.07496	-0.06814
		0.02695	-0.06542	-0.06133	-0.07768	-0.06814
		0.027	-0.06678	-0.06678	-0.07905	-0.06405
		0.02705	-0.06678	-0.06678	-0.07768	-0.06678
		0.0271	-0.06542	-0.06814	-0.07632	-0.06678
		0.02715	-0.06405	-0.06814	-0.07496	-0.06814
		0.0272	-0.06542	-0.06542	-0.07768	-0.06678
		0.02725	-0.06405	-0.06678	-0.07632	-0.06814
		0.0273	-0.06405	-0.06814	-0.07632	-0.06814
		0.02735	-0.06269	-0.06542	-0.07496	-0.06814
		0.0274	-0.06542	-0.06814	-0.07632	-0.06678
		0.02745	-0.06678	-0.06678	-0.07223	-0.06814
		0.0275	-0.06542	-0.06814	-0.07496	-0.06678
		0.02755	-0.06678	-0.06542	-0.07359	-0.06951
		0.0276	-0.06678	-0.06542	-0.07496	-0.06951
		0.02765	-0.06405	-0.06678	-0.07223	-0.06951
		0.0277	-0.06269	-0.06542	-0.07496	-0.06678
		0.02775	-0.06405	-0.06678	-0.07223	-0.06814
		0.0278	-0.06542	-0.06678	-0.07223	-0.06814
		0.02785	-0.06269	-0.06542	-0.07223	-0.06951
		0.0279	-0.06269	-0.06814	-0.07632	-0.06678
		0.02795	-0.06542	-0.06678	-0.07496	-0.06951
		0.028	-0.06405	-0.06814	-0.07632	-0.06951
		0.02805	-0.06269	-0.06814	-0.07496	-0.06951
		0.0281	-0.06269	-0.06678	-0.07632	-0.06678
		0.02815	-0.06269	-0.06678	-0.07496	-0.06678
		0.0282	-0.06269	-0.06678	-0.07768	-0.06678
		0.02825	-0.06405	-0.06542	-0.07768	-0.06814
		0.0283	-0.06133	-0.06405	-0.07496	-0.06814
		0.02835	-0.06405	-0.06405	-0.07768	-0.06951
		0.0284	-0.06542	-0.06678	-0.07632	-0.06678
		0.02845	-0.06405	-0.06542	-0.07768	-0.06678
		0.0285	-0.06542	-0.06542	-0.07632	-0.06814
		0.02855	-0.06405	-0.06542	-0.07632	-0.06814
		0.0286	-0.06405	-0.06814	-0.07496	-0.06814
		0.02865	-0.06542	-0.06814	-0.07632	-0.06678
		0.0287	-0.06542	-0.06542	-0.07632	-0.06814
		0.02875	-0.06542	-0.06678	-0.07768	-0.06678
		0.0288	-0.06405	-0.06951	-0.07632	-0.06542
		0.02885	-0.06405	-0.06814	-0.07496	-0.06678
		0.0289	-0.06678	-0.06951	-0.07359	-0.06814
		0.02895	-0.06542	-0.06814	-0.07359	-0.06678
		0.029	-0.06678	-0.06542	-0.07359	-0.06678
		0.02905	-0.06678	-0.06814	-0.07359	-0.06678
		0.0291	-0.06678	-0.06814	-0.07359	-0.06814
		0.02915	-0.06133	-0.06542	-0.07359	-0.06814
		0.0292	-0.06678	-0.06678	-0.07496	-0.06814
		0.02925	-0.06678	-0.06405	-0.07496	-0.06678
		0.0293	-0.06405	-0.06542	-0.07359	-0.06542
		0.02935	-0.06405	-0.06542	-0.07359	-0.06542
		0.0294	-0.06269	-0.06678	-0.07632	-0.06542
		0.02945	-0.06269	-0.06678	-0.07632	-0.06814
		0.0295	-0.06542	-0.07087	-0.07496	-0.06814
		0.02955	-0.06405	-0.06814	-0.07359	-0.06951
		0.0296	-0.06542	-0.06814	-0.07359	-0.06678
		0.02965	-0.06405	-0.06542	-0.07223	-0.06951
		0.0297	-0.06405	-0.06814	-0.07768	-0.06678
		0.02975	-0.06269	-0.06405	-0.07496	-0.06814
		0.0298	-0.06269	-0.06678	-0.07359	-0.06542
		0.02985	-0.06405	-0.06542	-0.07496	-0.06951
		0.0299	-0.06405	-0.06542	-0.07496	-0.06542
		0.02995	-0.06269	-0.06814	-0.07359	-0.06814
		0.03	-0.06405	-0.06814	-0.07768	-0.06678
		0.03005	-0.06542	-0.06542	-0.07496	-0.06814
		0.0301	-0.06405	-0.06678	-0.07768	-0.06814
		0.03015	-0.06269	-0.06678	-0.07496	-0.06542
		0.0302	-0.06405	-0.06542	-0.07632	-0.06678
		0.03025	-0.06542	-0.06678	-0.07632	-0.06814
		0.0303	-0.06542	-0.06542	-0.07768	-0.06678
		0.03035	-0.06405	-0.06405	-0.07768	-0.07087
		0.0304	-0.06542	-0.06678	-0.07768	-0.06542
		0.03045	-0.06269	-0.06405	-0.07632	-0.06951
		0.0305	-0.06405	-0.06678	-0.07496	-0.06951
		0.03055	-0.06405	-0.06405	-0.07768	-0.06951
		0.0306	-0.06542	-0.06542	-0.07768	-0.06678
		0.03065	-0.06269	-0.06405	-0.07496	-0.06678
		0.0307	-0.06405	-0.06405	-0.07768	-0.06678
		0.03075	-0.06405	-0.06678	-0.07359	-0.06814
		0.0308	-0.06269	-0.06678	-0.07632	-0.06814
		0.03085	-0.06269	-0.06542	-0.07496	-0.06678
		0.0309	-0.06542	-0.06814	-0.07496	-0.06678
		0.03095	-0.06405	-0.06678	-0.07359	-0.06814
		0.031	-0.06542	-0.06678	-0.07496	-0.06542
		0.03105	-0.06405	-0.06678	-0.07496	-0.06951
		0.0311	-0.06542	-0.06814	-0.07359	-0.06814
		0.03115	-0.06405	-0.06678	-0.07496	-0.06951
		0.0312	-0.06678	-0.06678	-0.07768	-0.06814
		0.03125	-0.06678	-0.06814	-0.07632	-0.06678
		0.0313	-0.06678	-0.06951	-0.07768	-0.06814
		0.03135	-0.06405	-0.06678	-0.07496	-0.06951
		0.0314	-0.06405	-0.06814	-0.07496	-0.06678
		0.03145	-0.06542	-0.06678	-0.07632	-0.06951
		0.0315	-0.06542	-0.06678	-0.07223	-0.06814
		0.03155	-0.06542	-0.06542	-0.07632	-0.06678
		0.0316	-0.06405	-0.06542	-0.07496	-0.06678
		0.03165	-0.06542	-0.06814	-0.07632	-0.06678
		0.0317	-0.06542	-0.06814	-0.07496	-0.06678
		0.03175	-0.06542	-0.06814	-0.07768	-0.06678
		0.0318	-0.06269	-0.06814	-0.07768	-0.06678
		0.03185	-0.06542	-0.06814	-0.07768	-0.06542
		0.0319	-0.06269	-0.06678	-0.07905	-0.06542
		0.03195	-0.06405	-0.06405	-0.07905	-0.06678
		0.032	-0.06133	-0.06542	-0.07768	-0.06678
		0.03205	-0.06269	-0.06405	-0.07905	-0.06951
		0.0321	-0.06405	-0.06269	-0.07905	-0.06678
		0.03215	-0.06405	-0.06405	-0.07768	-0.06678
		0.0322	-0.06133	-0.06405	-0.07905	-0.06951
		0.03225	-0.06133	-0.06405	-0.07632	-0.06814
		0.0323	-0.06133	-0.06405	-0.07768	-0.06814
		0.03235	-0.06269	-0.06405	-0.07223	-0.06678
		0.0324	-0.06405	-0.06405	-0.07223	-0.06542
		0.03245	-0.06269	-0.06405	-0.07768	-0.06678
		0.0325	-0.06405	-0.06678	-0.07496	-0.06405
		0.03255	-0.06542	-0.06269	-0.07496	-0.06678
		0.0326	-0.06542	-0.06405	-0.07359	-0.06678
		0.03265	-0.06405	-0.06269	-0.07496	-0.06678
		0.0327	-0.06405	-0.06542	-0.07768	-0.06678
		0.03275	-0.06678	-0.06269	-0.07632	-0.06678
		0.0328	-0.06678	-0.06405	-0.07632	-0.06814
		0.03285	-0.06542	-0.06542	-0.07632	-0.06814
		0.0329	-0.06814	-0.06542	-0.07768	-0.06951
		0.03295	-0.06678	-0.06405	-0.07905	-0.06814
		0.033	-0.06678	-0.06405	-0.07905	-0.06814
		0.03305	-0.06405	-0.06405	-0.07768	-0.06678
		0.0331	-0.06542	-0.06405	-0.07768	-0.06678
		0.03315	-0.06542	-0.06678	-0.07768	-0.06814
		0.0332	-0.06405	-0.06814	-0.07905	-0.06814
		0.03325	-0.06542	-0.06405	-0.07496	-0.06678
		0.0333	-0.06678	-0.06405	-0.07632	-0.06678
		0.03335	-0.06542	-0.06542	-0.07768	-0.06814
		0.0334	-0.06542	-0.06678	-0.07632	-0.06542
		0.03345	-0.06405	-0.06678	-0.07496	-0.06814
		0.0335	-0.06542	-0.06814	-0.07359	-0.06405
		0.03355	-0.06405	-0.06678	-0.07632	-0.06814
		0.0336	-0.06542	-0.06542	-0.07496	-0.06405
		0.03365	-0.06405	-0.06678	-0.07496	-0.06678
		0.0337	-0.06678	-0.06678	-0.07496	-0.06542
		0.03375	-0.06542	-0.06542	-0.07632	-0.06814
		0.0338	-0.06814	-0.06405	-0.07496	-0.07087
		0.03385	-0.06678	-0.06542	-0.07496	-0.06951
		0.0339	-0.06405	-0.06814	-0.07632	-0.06814
		0.03395	-0.06542	-0.06678	-0.07496	-0.06814
		0.034	-0.06678	-0.06678	-0.07359	-0.06814
		0.03405	-0.06405	-0.06542	-0.07632	-0.06678
		0.0341	-0.06542	-0.06542	-0.07768	-0.06678
		0.03415	-0.06542	-0.06678	-0.07496	-0.06814
		0.0342	-0.06814	-0.06542	-0.07496	-0.06814
		0.03425	-0.06542	-0.06951	-0.07223	-0.06951
		0.0343	-0.06542	-0.06542	-0.07223	-0.06678
		0.03435	-0.06133	-0.06678	-0.07087	-0.06542
		0.0344	-0.06269	-0.06678	-0.07223	-0.06678
		0.03445	-0.06269	-0.06678	-0.07359	-0.06814
		0.0345	-0.06269	-0.06542	-0.07359	-0.06678
		0.03455	-0.06542	-0.06542	-0.07632	-0.06678
		0.0346	-0.06542	-0.06678	-0.07496	-0.06814
		0.03465	-0.06269	-0.06678	-0.07496	-0.06814
		0.0347	-0.06678	-0.06542	-0.07359	-0.06814
		0.03475	-0.06269	-0.06542	-0.07632	-0.06814
		0.0348	-0.06678	-0.06678	-0.07496	-0.06814
		0.03485	-0.06405	-0.06542	-0.07359	-0.06678
		0.0349	-0.06542	-0.06678	-0.07496	-0.06678
		0.03495	-0.06405	-0.06678	-0.07632	-0.06814
		0.035	-0.06405	-0.06678	-0.07905	-0.06678
		0.03505	-0.06269	-0.06405	-0.07632	-0.07087
		0.0351	-0.06542	-0.06542	-0.07768	-0.07087
		0.03515	-0.06542	-0.06405	-0.07496	-0.06951
		0.0352	-0.06542	-0.06542	-0.07768	-0.06951
		0.03525	-0.06405	-0.06542	-0.07768	-0.06814
		0.0353	-0.06542	-0.06542	-0.07496	-0.06678
		0.03535	-0.06405	-0.06542	-0.07768	-0.07087
		0.0354	-0.06405	-0.06678	-0.07768	-0.06542
		0.03545	-0.06405	-0.06269	-0.07632	-0.06814
		0.0355	-0.06678	-0.06542	-0.07496	-0.06814
		0.03555	-0.06405	-0.06542	-0.07359	-0.06814
		0.0356	-0.06542	-0.06542	-0.07632	-0.06814
		0.03565	-0.06542	-0.06542	-0.07359	-0.06678
		0.0357	-0.06542	-0.06542	-0.07496	-0.07087
		0.03575	-0.06678	-0.06678	-0.07496	-0.06951
		0.0358	-0.06678	-0.06542	-0.07632	-0.06951
		0.03585	-0.06542	-0.06678	-0.07496	-0.06951
		0.0359	-0.06678	-0.06678	-0.07359	-0.06814
		0.03595	-0.06405	-0.06678	-0.07359	-0.06951
		0.036	-0.06678	-0.06678	-0.07359	-0.06542
		0.03605	-0.06542	-0.06542	-0.07223	-0.06678
		0.0361	-0.06678	-0.06542	-0.07223	-0.06951
		0.03615	-0.06542	-0.06405	-0.07223	-0.06951
		0.0362	-0.06678	-0.06542	-0.07223	-0.06951
		0.03625	-0.06678	-0.06678	-0.07359	-0.06814
		0.0363	-0.06678	-0.06814	-0.07359	-0.06814
		0.03635	-0.06542	-0.06678	-0.07359	-0.06951
		0.0364	-0.06269	-0.06678	-0.07496	-0.06678
		0.03645	-0.06678	-0.06814	-0.07359	-0.06951
		0.0365	-0.06405	-0.06405	-0.07496	-0.06814
		0.03655	-0.06269	-0.06542	-0.07496	-0.07087
		0.0366	-0.06405	-0.06405	-0.07632	-0.07087
		0.03665	-0.06269	-0.06269	-0.07768	-0.07087
		0.0367	-0.06405	-0.06542	-0.07768	-0.07087
		0.03675	-0.06542	-0.06405	-0.07496	-0.06951
		0.0368	-0.06678	-0.06542	-0.07632	-0.06814
		0.03685	-0.06405	-0.06405	-0.07496	-0.06951
		0.0369	-0.06678	-0.06678	-0.07768	-0.07223
		0.03695	-0.06678	-0.06542	-0.07905	-0.06951
		0.037	-0.06814	-0.06951	-0.08041	-0.06678
		0.03705	-0.06814	-0.06405	-0.07905	-0.07087
		0.0371	-0.06951	-0.06542	-0.07632	-0.06814
		0.03715	-0.06814	-0.06405	-0.07905	-0.06951
		0.0372	-0.06678	-0.06542	-0.07905	-0.06814
		0.03725	-0.06678	-0.06269	-0.07632	-0.06814
		0.0373	-0.06678	-0.06542	-0.07632	-0.06814
		0.03735	-0.06542	-0.06542	-0.07632	-0.06678
		0.0374	-0.06542	-0.06542	-0.07768	-0.06678
		0.03745	-0.06542	-0.06405	-0.07905	-0.06951
		0.0375	-0.06542	-0.06542	-0.08041	-0.06678
		0.03755	-0.06405	-0.06678	-0.07905	-0.06814
		0.0376	-0.06678	-0.06678	-0.08041	-0.06951
		0.03765	-0.06678	-0.06678	-0.07905	-0.06678
		0.0377	-0.06542	-0.06405	-0.07768	-0.06814
		0.03775	-0.06678	-0.06405	-0.07768	-0.06951
		0.0378	-0.06951	-0.06678	-0.07905	-0.06951
		0.03785	-0.06542	-0.06405	-0.07768	-0.06814
		0.0379	-0.06814	-0.06542	-0.07632	-0.06542
		0.03795	-0.06678	-0.06405	-0.07905	-0.07087
		0.038	-0.06269	-0.06542	-0.07496	-0.06814
		0.03805	-0.06542	-0.06269	-0.07632	-0.06951
		0.0381	-0.06542	-0.06405	-0.07496	-0.06814
		0.03815	-0.06542	-0.06542	-0.07496	-0.06951
		0.0382	-0.06542	-0.06542	-0.07496	-0.06678
		0.03825	-0.06678	-0.06678	-0.07496	-0.06678
		0.0383	-0.06814	-0.06405	-0.07632	-0.06678
		0.03835	-0.06542	-0.06814	-0.07632	-0.06542
		0.0384	-0.06678	-0.06542	-0.07496	-0.06814
		0.03845	-0.06542	-0.06678	-0.07496	-0.06678
		0.0385	-0.06542	-0.06542	-0.07768	-0.06405
		0.03855	-0.06542	-0.06678	-0.07496	-0.06678
		0.0386	-0.06678	-0.06678	-0.07496	-0.06542
		0.03865	-0.06405	-0.06542	-0.07768	-0.06678
		0.0387	-0.06405	-0.06405	-0.07632	-0.06814
		0.03875	-0.06405	-0.06542	-0.07632	-0.06814
		0.0388	-0.06678	-0.06269	-0.07768	-0.06814
		0.03885	-0.06405	-0.06542	-0.07632	-0.06814
		0.0389	-0.06678	-0.06405	-0.07359	-0.06814
		0.03895	-0.06678	-0.06405	-0.07632	-0.06814
		0.039	-0.06678	-0.06269	-0.07496	-0.06814
		0.03905	-0.06405	-0.06542	-0.07632	-0.06814
		0.0391	-0.06542	-0.06542	-0.07632	-0.06678
		0.03915	-0.06405	-0.06678	-0.07359	-0.06814
		0.0392	-0.06542	-0.06542	-0.07496	-0.06678
		0.03925	-0.06542	-0.06542	-0.07496	-0.06951
		0.0393	-0.06542	-0.06678	-0.07632	-0.06542
		0.03935	-0.06542	-0.06678	-0.07359	-0.06814
		0.0394	-0.06405	-0.06814	-0.07905	-0.06814
		0.03945	-0.06542	-0.06405	-0.07632	-0.06814
		0.0395	-0.06542	-0.06542	-0.07905	-0.06814
		0.03955	-0.06542	-0.06542	-0.07768	-0.06951
		0.0396	-0.06405	-0.06542	-0.07768	-0.07087
		0.03965	-0.06405	-0.06542	-0.07905	-0.06951
		0.0397	-0.06678	-0.06405	-0.07632	-0.06678
		0.03975	-0.06542	-0.06405	-0.07632	-0.07087
		0.0398	-0.06405	-0.06542	-0.07768	-0.06678
		0.03985	-0.06542	-0.06405	-0.07768	-0.06951
		0.0399	-0.06678	-0.06405	-0.07632	-0.06814
		0.03995	-0.06678	-0.06133	-0.07768	-0.07087
		0.04	-0.06678	-0.06542	-0.07496	-0.06814
		0.04005	-0.06814	-0.06678	-0.07632	-0.06678
		0.0401	-0.06951	-0.06269	-0.07632	-0.06678
		0.04015	-0.06542	-0.06405	-0.07632	-0.06678
		0.0402	-0.06814	-0.06542	-0.07632	-0.06814
		0.04025	-0.06405	-0.06542	-0.07632	-0.06814
		0.0403	-0.06678	-0.06269	-0.07632	-0.07223
		0.04035	-0.06405	-0.06405	-0.07496	-0.07087
		0.0404	-0.06678	-0.06542	-0.07359	-0.07087
		0.04045	-0.06542	-0.06678	-0.07359	-0.07087
		0.0405	-0.06405	-0.06678	-0.07496	-0.07223
		0.04055	-0.06542	-0.06542	-0.07632	-0.07223
		0.0406	-0.06678	-0.06542	-0.07496	-0.07087
		0.04065	-0.06405	-0.06678	-0.07496	-0.06951
		0.0407	-0.06678	-0.06542	-0.07632	-0.06814
		0.04075	-0.06542	-0.06405	-0.07359	-0.07087
		0.0408	-0.06405	-0.06542	-0.07359	-0.06814
		0.04085	-0.06405	-0.06405	-0.07768	-0.06814
		0.0409	-0.06405	-0.06542	-0.07768	-0.06542
		0.04095	-0.06542	-0.06405	-0.07632	-0.06678
		0.041	-0.06678	-0.06405	-0.07496	-0.06678
		0.04105	-0.06542	-0.06405	-0.07768	-0.07087
		0.0411	-0.06542	-0.06678	-0.07632	-0.06814
		0.04115	-0.06405	-0.06405	-0.07359	-0.07087
		0.0412	-0.06542	-0.06405	-0.07496	-0.06951
		0.04125	-0.06678	-0.06405	-0.07632	-0.07087
		0.0413	-0.06542	-0.06542	-0.07632	-0.06951
		0.04135	-0.06542	-0.06269	-0.07359	-0.06951
		0.0414	-0.06678	-0.06678	-0.07768	-0.06814
		0.04145	-0.06542	-0.06405	-0.07768	-0.06814
		0.0415	-0.06542	-0.06405	-0.07768	-0.06678
		0.04155	-0.06542	-0.06269	-0.07768	-0.06678
		0.0416	-0.06542	-0.06542	-0.07768	-0.06951
		0.04165	-0.06405	-0.06405	-0.07768	-0.06951
		0.0417	-0.06814	-0.06542	-0.07768	-0.06814
		0.04175	-0.06542	-0.06405	-0.07496	-0.06678
		0.0418	-0.06405	-0.06542	-0.07768	-0.06678
		0.04185	-0.06542	-0.06542	-0.07632	-0.06814
		0.0419	-0.06405	-0.06405	-0.07768	-0.06678
		0.04195	-0.06678	-0.06405	-0.07632	-0.06951
		0.042	-0.06678	-0.06542	-0.07632	-0.06814
		0.04205	-0.06542	-0.06133	-0.07632	-0.06814
		0.0421	-0.06542	-0.06269	-0.07632	-0.06814
		0.04215	-0.06542	-0.06542	-0.07496	-0.06951
		0.0422	-0.06814	-0.06405	-0.07768	-0.07087
		0.04225	-0.06678	-0.06405	-0.07768	-0.06951
		0.0423	-0.06542	-0.06405	-0.07768	-0.06951
		0.04235	-0.06814	-0.06405	-0.07496	-0.06951
		0.0424	-0.06814	-0.06269	-0.07632	-0.06678
		0.04245	-0.06678	-0.06269	-0.07496	-0.06951
		0.0425	-0.06678	-0.06269	-0.07768	-0.06814
		0.04255	-0.06951	-0.06678	-0.07632	-0.06814
		0.0426	-0.06814	-0.06814	-0.07768	-0.06814
		0.04265	-0.06678	-0.06405	-0.07632	-0.06542
		0.0427	-0.06678	-0.06269	-0.07496	-0.06678
		0.04275	-0.06678	-0.06678	-0.07496	-0.07087
		0.0428	-0.06814	-0.06405	-0.07632	-0.06678
		0.04285	-0.06542	-0.06542	-0.07632	-0.06678
		0.0429	-0.06542	-0.06542	-0.07632	-0.06678
		0.04295	-0.06678	-0.06133	-0.07632	-0.07087
		0.043	-0.06678	-0.06405	-0.07632	-0.06678
		0.04305	-0.06542	-0.06405	-0.07496	-0.06951
		0.0431	-0.06678	-0.06405	-0.07632	-0.06678
		0.04315	-0.06678	-0.06269	-0.07632	-0.06814
		0.0432	-0.06814	-0.06405	-0.07496	-0.06678
		0.04325	-0.06405	-0.06405	-0.07496	-0.06678
		0.0433	-0.06678	-0.06542	-0.07632	-0.06678
		0.04335	-0.06814	-0.06542	-0.07496	-0.06814
		0.0434	-0.06814	-0.06542	-0.07632	-0.06678
		0.04345	-0.06542	-0.06405	-0.07632	-0.06814
		0.0435	-0.06542	-0.06542	-0.07768	-0.06542
		0.04355	-0.06678	-0.06269	-0.07496	-0.06951
		0.0436	-0.06542	-0.06269	-0.07632	-0.06814
		0.04365	-0.06678	-0.06269	-0.07632	-0.06951
		0.0437	-0.06678	-0.06269	-0.07632	-0.06951
		0.04375	-0.06678	-0.06269	-0.07632	-0.06814
		0.0438	-0.06814	-0.06269	-0.07632	-0.06678
		0.04385	-0.06542	-0.06269	-0.07359	-0.06814
		0.0439	-0.06814	-0.06542	-0.07768	-0.06678
		0.04395	-0.06542	-0.06269	-0.07359	-0.06814
		0.044	-0.06678	-0.06405	-0.07768	-0.06542
		0.04405	-0.06542	-0.06542	-0.07632	-0.06814
		0.0441	-0.06678	-0.06542	-0.07905	-0.06678
		0.04415	-0.06542	-0.06542	-0.07768	-0.06542
		0.0442	-0.06542	-0.06542	-0.07632	-0.06678
		0.04425	-0.06269	-0.06542	-0.07768	-0.06678
		0.0443	-0.06678	-0.06405	-0.07768	-0.06542
		0.04435	-0.06542	-0.06542	-0.07768	-0.06951
		0.0444	-0.06678	-0.06405	-0.07768	-0.06814
		0.04445	-0.06542	-0.06405	-0.07768	-0.07087
		0.0445	-0.06814	-0.06269	-0.07632	-0.06814
		0.04455	-0.06678	-0.06542	-0.07768	-0.06951
		0.0446	-0.06814	-0.06542	-0.07768	-0.06951
		0.04465	-0.06542	-0.06269	-0.07632	-0.07087
		0.0447	-0.06678	-0.06405	-0.07496	-0.06951
		0.04475	-0.06269	-0.06405	-0.07632	-0.06951
		0.0448	-0.06405	-0.06269	-0.07632	-0.06814
		0.04485	-0.06133	-0.06269	-0.07632	-0.06814
		0.0449	-0.06542	-0.06542	-0.07632	-0.06814
		0.04495	-0.06269	-0.06269	-0.07768	-0.06814
		0.045	-0.06269	-0.06678	-0.07768	-0.06678
		0.04505	-0.06133	-0.06542	-0.07768	-0.06542
		0.0451	-0.06542	-0.06678	-0.07496	-0.06678
		0.04515	-0.06133	-0.06405	-0.07496	-0.06678
		0.0452	-0.06269	-0.06678	-0.07632	-0.06542
		0.04525	-0.06133	-0.06405	-0.07632	-0.06678
		0.0453	-0.06542	-0.06542	-0.07632	-0.06678
		0.04535	-0.06405	-0.06542	-0.07496	-0.06814
		0.0454	-0.06542	-0.06542	-0.07496	-0.06814
		0.04545	-0.06405	-0.06678	-0.07496	-0.06678
		0.0455	-0.06678	-0.06678	-0.07632	-0.06678
		0.04555	-0.06542	-0.06542	-0.07359	-0.06678
		0.0456	-0.06678	-0.06678	-0.07496	-0.06814
		0.04565	-0.06678	-0.06542	-0.07223	-0.06814
		0.0457	-0.06678	-0.06678	-0.07632	-0.06678
		0.04575	-0.06678	-0.06405	-0.07632	-0.06814
		0.0458	-0.06542	-0.06542	-0.07496	-0.06814
		0.04585	-0.06405	-0.06542	-0.07632	-0.06814
		0.0459	-0.06678	-0.06542	-0.07632	-0.06814
		0.04595	-0.06542	-0.06542	-0.07496	-0.06951
		0.046	-0.06405	-0.06678	-0.07496	-0.06405
		0.04605	-0.06405	-0.06678	-0.07768	-0.06814
		0.0461	-0.06542	-0.06542	-0.07496	-0.06814
		0.04615	-0.06269	-0.06405	-0.07496	-0.06814
		0.0462	-0.06542	-0.06405	-0.07632	-0.06542
		0.04625	-0.06542	-0.06405	-0.07359	-0.06542
		0.0463	-0.06678	-0.06133	-0.07768	-0.06542
		0.04635	-0.06542	-0.06542	-0.07632	-0.06814
		0.0464	-0.06678	-0.06542	-0.07496	-0.06814
		0.04645	-0.06542	-0.06542	-0.07496	-0.06542
		0.0465	-0.06678	-0.06542	-0.07768	-0.06678
		0.04655	-0.06678	-0.06405	-0.07768	-0.06678
		0.0466	-0.06542	-0.06405	-0.07632	-0.06542
		0.04665	-0.06542	-0.06269	-0.07632	-0.06678
		0.0467	-0.06678	-0.06405	-0.07768	-0.06542
		0.04675	-0.06542	-0.06542	-0.07768	-0.06678
		0.0468	-0.06542	-0.06405	-0.07905	-0.06405
		0.04685	-0.06405	-0.06405	-0.07768	-0.06542
		0.0469	-0.06269	-0.06542	-0.07905	-0.06405
		0.04695	-0.06405	-0.06678	-0.08041	-0.06405
		0.047	-0.06542	-0.06133	-0.07905	-0.06542
		0.04705	-0.06269	-0.06405	-0.07632	-0.06542
		0.0471	-0.06542	-0.06542	-0.07768	-0.06542
		0.04715	-0.06405	-0.06542	-0.07768	-0.06678
		0.0472	-0.06405	-0.06542	-0.07768	-0.06814
		0.04725	-0.06542	-0.06405	-0.08041	-0.06678
		0.0473	-0.06814	-0.06542	-0.07768	-0.06814
		0.04735	-0.06678	-0.06405	-0.07496	-0.06951
		0.0474	-0.06678	-0.06678	-0.07905	-0.06678
		0.04745	-0.06542	-0.06542	-0.07632	-0.06814
		0.0475	-0.06542	-0.06678	-0.07632	-0.06678
		0.04755	-0.06542	-0.06542	-0.07359	-0.06678
		0.0476	-0.06269	-0.06542	-0.07768	-0.06678
		0.04765	-0.06269	-0.06542	-0.07496	-0.06951
		0.0477	-0.06269	-0.06405	-0.07632	-0.06678
		0.04775	-0.06269	-0.06542	-0.07496	-0.06542
		0.0478	-0.06405	-0.06542	-0.07632	-0.06678
		0.04785	-0.06269	-0.06405	-0.07632	-0.06678
		0.0479	-0.06269	-0.06269	-0.07496	-0.06542
		0.04795	-0.06405	-0.06133	-0.07632	-0.06951
		0.048	-0.06405	-0.06405	-0.07632	-0.06542
		0.04805	-0.06542	-0.06678	-0.07496	-0.06951
		0.0481	-0.06678	-0.06269	-0.07496	-0.06678
		0.04815	-0.06405	-0.06542	-0.07496	-0.06951
		0.0482	-0.06405	-0.06542	-0.07632	-0.06951
		0.04825	-0.06542	-0.06405	-0.07632	-0.07087
		0.0483	-0.06678	-0.06542	-0.07768	-0.06814
		0.04835	-0.06542	-0.06405	-0.07768	-0.06814
		0.0484	-0.06678	-0.06405	-0.07768	-0.06678
		0.04845	-0.06678	-0.06542	-0.07632	-0.06678
		0.0485	-0.06542	-0.06405	-0.07768	-0.06678
		0.04855	-0.06814	-0.06269	-0.07768	-0.06678
		0.0486	-0.06542	-0.06542	-0.07768	-0.06542
		0.04865	-0.06542	-0.06269	-0.07632	-0.06542
		0.0487	-0.06814	-0.06542	-0.07905	-0.06678
		0.04875	-0.06405	-0.06542	-0.08041	-0.06542
		0.0488	-0.06542	-0.06678	-0.07905	-0.06951
		0.04885	-0.06405	-0.06542	-0.07905	-0.06951
		0.0489	-0.06542	-0.06405	-0.07768	-0.06678
		0.04895	-0.06678	-0.06542	-0.07768	-0.07087
		0.049	-0.06678	-0.06542	-0.07496	-0.06951
		0.04905	-0.06405	-0.06269	-0.07768	-0.06814
		0.0491	-0.06405	-0.06405	-0.07632	-0.06951
		0.04915	-0.06542	-0.06542	-0.07496	-0.06951
		0.0492	-0.06405	-0.06542	-0.07768	-0.06542
		0.04925	-0.06678	-0.06542	-0.07632	-0.06542
		0.0493	-0.06405	-0.06405	-0.07632	-0.06542
		0.04935	-0.06269	-0.06678	-0.07768	-0.06678
		0.0494	-0.06405	-0.06542	-0.08041	-0.06542
		0.04945	-0.06405	-0.06678	-0.07768	-0.06542
		0.0495	-0.06542	-0.06542	-0.07768	-0.06542
		0.04955	-0.06269	-0.06814	-0.07905	-0.06814
		0.0496	-0.06405	-0.06814	-0.08041	-0.06814
		0.04965	-0.06542	-0.06678	-0.07768	-0.06814
		0.0497	-0.06542	-0.06678	-0.07905	-0.06814
		0.04975	-0.06269	-0.06542	-0.07905	-0.06814
		0.0498	-0.06405	-0.06678	-0.07496	-0.06814
		0.04985	-0.06269	-0.06678	-0.07768	-0.06951
		0.0499	-0.06542	-0.06678	-0.07768	-0.06951
		0.04995	-0.06405	-0.06678	-0.07632	-0.06951
		0.05	-0.06405	-0.06405	-0.07632	-0.07087
		0.05005	-0.06405	-0.06405	-0.07496	-0.07223
		0.0501	-0.06542	-0.06678	-0.07496	-0.06678
		0.05015	-0.06678	-0.06405	-0.07359	-0.06814
		0.0502	-0.06542	-0.06269	-0.07768	-0.06678
		0.05025	-0.06405	-0.06269	-0.07359	-0.06814
		0.0503	-0.06951	-0.06405	-0.07768	-0.06542
		0.05035	-0.06678	-0.06405	-0.07359	-0.06678
		0.0504	-0.06542	-0.06542	-0.07632	-0.06678
		0.05045	-0.06405	-0.06269	-0.07087	-0.06678
		0.0505	-0.06542	-0.06405	-0.07496	-0.06542
		0.05055	-0.06678	-0.06542	-0.07632	-0.06814
		0.0506	-0.06678	-0.06133	-0.07496	-0.06678
		0.05065	-0.06814	-0.06269	-0.07496	-0.06814
		0.0507	-0.06814	-0.06405	-0.07496	-0.06678
		0.05075	-0.06678	-0.06405	-0.07632	-0.06814
		0.0508	-0.06951	-0.06542	-0.07496	-0.06814
		0.05085	-0.06814	-0.06405	-0.07496	-0.06678
		0.0509	-0.06814	-0.06542	-0.07359	-0.06542
		0.05095	-0.06814	-0.06814	-0.07632	-0.06678
		0.051	-0.06542	-0.06814	-0.07632	-0.06678
		0.05105	-0.06542	-0.06951	-0.07359	-0.06542
		0.0511	-0.06814	-0.06951	-0.07632	-0.06678
		0.05115	-0.06678	-0.06678	-0.07768	-0.06951
		0.0512	-0.06542	-0.07087	-0.07632	-0.06814
		0.05125	-0.06678	-0.06678	-0.07632	-0.06678
		0.0513	-0.06678	-0.06542	-0.07632	-0.06814
		0.05135	-0.06678	-0.06678	-0.07632	-0.06814
		0.0514	-0.06542	-0.06814	-0.07905	-0.06678
		0.05145	-0.06405	-0.06542	-0.07768	-0.06678
		0.0515	-0.06542	-0.06542	-0.07905	-0.06814
		0.05155	-0.06542	-0.06542	-0.07905	-0.06951
		0.0516	-0.06814	-0.06405	-0.07768	-0.06814
		0.05165	-0.06405	-0.06542	-0.07632	-0.06678
		0.0517	-0.06814	-0.06542	-0.07632	-0.06678
		0.05175	-0.06951	-0.06678	-0.07768	-0.06951
		0.0518	-0.06542	-0.06542	-0.07768	-0.06814
		0.05185	-0.06405	-0.06814	-0.07496	-0.06814
		0.0519	-0.06678	-0.06678	-0.07632	-0.06542
		0.05195	-0.06269	-0.06542	-0.07496	-0.06951
		0.052	-0.06405	-0.06678	-0.07768	-0.06678
		0.05205	-0.06133	-0.06814	-0.07632	-0.06678
		0.0521	-0.06542	-0.06814	-0.07632	-0.06951
		0.05215	-0.06405	-0.06814	-0.07768	-0.06814
		0.0522	-0.06405	-0.06678	-0.07496	-0.06542
		0.05225	-0.06405	-0.06814	-0.07359	-0.06678
		0.0523	-0.06405	-0.06814	-0.07359	-0.06542
		0.05235	-0.06405	-0.06542	-0.07496	-0.06542
		0.0524	-0.06678	-0.06405	-0.07496	-0.06542
		0.05245	-0.06405	-0.06678	-0.07496	-0.06542
		0.0525	-0.06814	-0.06814	-0.07496	-0.06542
		0.05255	-0.06678	-0.06678	-0.07223	-0.06678
		0.0526	-0.06542	-0.06814	-0.07359	-0.06678
		0.05265	-0.06542	-0.06678	-0.07359	-0.06951
		0.0527	-0.06269	-0.06678	-0.07496	-0.06678
		0.05275	-0.06405	-0.06678	-0.07087	-0.06814
		0.0528	-0.06542	-0.06678	-0.06951	-0.06951
		0.05285	-0.06405	-0.06678	-0.07359	-0.06814
		0.0529	-0.06542	-0.06951	-0.07359	-0.06678
		0.05295	-0.06405	-0.06678	-0.07359	-0.06814
		0.053	-0.06405	-0.06678	-0.07359	-0.06951
		0.05305	-0.06542	-0.06678	-0.07359	-0.06678
		0.0531	-0.06678	-0.06814	-0.07496	-0.06814
		0.05315	-0.06678	-0.06814	-0.07768	-0.06814
		0.0532	-0.06405	-0.06814	-0.07632	-0.06678
		0.05325	-0.06542	-0.06678	-0.07632	-0.06951
		0.0533	-0.06951	-0.06405	-0.07632	-0.06814
		0.05335	-0.06678	-0.06542	-0.07632	-0.06678
		0.0534	-0.06678	-0.06542	-0.07496	-0.06814
		0.05345	-0.06678	-0.06678	-0.07632	-0.06814
		0.0535	-0.06678	-0.06678	-0.07496	-0.06542
		0.05355	-0.06405	-0.06405	-0.07496	-0.06814
		0.0536	-0.06542	-0.06542	-0.07768	-0.06951
		0.05365	-0.06542	-0.06542	-0.07496	-0.06814
		0.0537	-0.06814	-0.06542	-0.07632	-0.06814
		0.05375	-0.06542	-0.06405	-0.07632	-0.06814
		0.0538	-0.06542	-0.06542	-0.07768	-0.06814
		0.05385	-0.06678	-0.06542	-0.07632	-0.06951
		0.0539	-0.06678	-0.06678	-0.07768	-0.06678
		0.05395	-0.06542	-0.06814	-0.07632	-0.06814
		0.054	-0.06542	-0.06814	-0.07768	-0.06678
		0.05405	-0.06814	-0.06542	-0.07768	-0.06678
		0.0541	-0.06814	-0.06678	-0.07768	-0.06951
		0.05415	-0.06678	-0.06542	-0.07496	-0.06814
		0.0542	-0.06678	-0.06542	-0.07905	-0.06814
		0.05425	-0.06269	-0.06269	-0.07632	-0.06814
		0.0543	-0.06405	-0.06814	-0.07632	-0.06678
		0.05435	-0.06405	-0.06542	-0.07359	-0.06678
		0.0544	-0.06542	-0.06542	-0.07632	-0.06951
		0.05445	-0.06405	-0.06678	-0.07632	-0.06951
		0.0545	-0.06542	-0.06678	-0.07496	-0.06814
		0.05455	-0.06542	-0.06542	-0.07768	-0.06951
		0.0546	-0.06542	-0.06678	-0.07768	-0.06678
		0.05465	-0.06678	-0.06814	-0.07359	-0.06951
		0.0547	-0.06814	-0.06814	-0.07359	-0.06814
		0.05475	-0.06542	-0.06405	-0.07496	-0.06814
		0.0548	-0.06678	-0.06814	-0.07632	-0.06814
		0.05485	-0.06814	-0.06405	-0.07223	-0.06951
		0.0549	-0.06951	-0.06542	-0.07632	-0.06951
		0.05495	-0.06951	-0.06678	-0.07496	-0.06951
		0.055	-0.06678	-0.06678	-0.07496	-0.06951
		0.05505	-0.06405	-0.06405	-0.07223	-0.06951
		0.0551	-0.06542	-0.06814	-0.07496	-0.07087
		0.05515	-0.06542	-0.06814	-0.07359	-0.07359
		0.0552	-0.06405	-0.06951	-0.07632	-0.06951
		0.05525	-0.06405	-0.06678	-0.07496	-0.06951
		0.0553	-0.06405	-0.06814	-0.07496	-0.07087
		0.05535	-0.06269	-0.06678	-0.07496	-0.06951
		0.0554	-0.06269	-0.06678	-0.07359	-0.07087
		0.05545	-0.06269	-0.06542	-0.07768	-0.07087
		0.0555	-0.06542	-0.06678	-0.07359	-0.07087
		0.05555	-0.06405	-0.06405	-0.07496	-0.06951
		0.0556	-0.06542	-0.06678	-0.07496	-0.06951
		0.05565	-0.06678	-0.06678	-0.07632	-0.06951
		0.0557	-0.06542	-0.06542	-0.07768	-0.06951
		0.05575	-0.06405	-0.06678	-0.07632	-0.06814
		0.0558	-0.06405	-0.06542	-0.07905	-0.06814
		0.05585	-0.06542	-0.06678	-0.07768	-0.06814
		0.0559	-0.06542	-0.06678	-0.07905	-0.06678
		0.05595	-0.06814	-0.06542	-0.07905	-0.06951
		0.056	-0.06814	-0.06678	-0.07905	-0.06678
		0.05605	-0.06405	-0.06405	-0.08041	-0.06951
		0.0561	-0.06405	-0.06678	-0.08041	-0.06814
		0.05615	-0.06542	-0.06269	-0.07768	-0.06951
		0.0562	-0.06405	-0.06405	-0.08041	-0.06814
		0.05625	-0.06542	-0.06542	-0.07905	-0.06951
		0.0563	-0.06678	-0.06542	-0.07905	-0.06951
		0.05635	-0.06405	-0.06405	-0.07768	-0.06814
		0.0564	-0.06269	-0.06405	-0.07632	-0.06678
		0.05645	-0.06542	-0.06542	-0.07496	-0.07087
		0.0565	-0.06542	-0.06405	-0.07632	-0.06814
		0.05655	-0.06133	-0.06405	-0.07768	-0.06814
		0.0566	-0.06542	-0.06542	-0.07632	-0.06814
		0.05665	-0.06542	-0.06405	-0.07768	-0.06951
		0.0567	-0.06405	-0.06542	-0.07496	-0.06814
		0.05675	-0.06405	-0.06405	-0.07632	-0.06951
		0.0568	-0.06542	-0.06678	-0.07496	-0.07087
		0.05685	-0.06405	-0.06542	-0.07496	-0.06951
		0.0569	-0.06542	-0.06678	-0.07223	-0.06951
		0.05695	-0.06405	-0.06678	-0.07496	-0.06814
		0.057	-0.06678	-0.06814	-0.07223	-0.06951
		0.05705	-0.06678	-0.06814	-0.07632	-0.07087
		0.0571	-0.06678	-0.06678	-0.07632	-0.06814
		0.05715	-0.06678	-0.06405	-0.07632	-0.06951
		0.0572	-0.06542	-0.06542	-0.07496	-0.06951
		0.05725	-0.06814	-0.06405	-0.07496	-0.06951
		0.0573	-0.06814	-0.06405	-0.07496	-0.06678
		0.05735	-0.06814	-0.06542	-0.07632	-0.06678
		0.0574	-0.06951	-0.06814	-0.07632	-0.06678
		0.05745	-0.06678	-0.06678	-0.07496	-0.06678
		0.0575	-0.06678	-0.06542	-0.07768	-0.06678
		0.05755	-0.06405	-0.06542	-0.07359	-0.06678
		0.0576	-0.06678	-0.06405	-0.07632	-0.06405
		0.05765	-0.06542	-0.06405	-0.07359	-0.06678
		0.0577	-0.06678	-0.06678	-0.07632	-0.06678
		0.05775	-0.06678	-0.06814	-0.07496	-0.06678
		0.0578	-0.06542	-0.06678	-0.07496	-0.06951
		0.05785	-0.06678	-0.06542	-0.07359	-0.06951
		0.0579	-0.07087	-0.06542	-0.07768	-0.06951
		0.05795	-0.06678	-0.06678	-0.07768	-0.06951
		0.058	-0.06951	-0.06678	-0.07905	-0.06814
		0.05805	-0.06678	-0.06542	-0.07496	-0.06814
		0.0581	-0.06814	-0.06542	-0.07768	-0.06678
		0.05815	-0.06678	-0.06269	-0.07905	-0.06814
		0.0582	-0.06814	-0.06678	-0.07496	-0.06405
		0.05825	-0.06814	-0.06542	-0.07496	-0.06951
		0.0583	-0.06405	-0.06678	-0.07496	-0.06814
		0.05835	-0.06678	-0.06951	-0.07496	-0.06951
		0.0584	-0.06405	-0.06678	-0.07496	-0.06951
		0.05845	-0.06678	-0.06678	-0.07496	-0.06951
		0.0585	-0.06678	-0.06678	-0.07632	-0.06678
		0.05855	-0.06405	-0.06405	-0.07768	-0.07087
		0.0586	-0.06951	-0.06678	-0.07768	-0.06814
		0.05865	-0.06542	-0.06542	-0.07768	-0.07087
		0.0587	-0.06678	-0.06678	-0.07768	-0.06951
		0.05875	-0.06542	-0.06542	-0.07905	-0.07087
		0.0588	-0.06678	-0.06542	-0.07905	-0.06814
		0.05885	-0.06678	-0.06678	-0.07632	-0.07087
		0.0589	-0.06814	-0.06814	-0.07496	-0.06951
		0.05895	-0.06678	-0.06814	-0.07496	-0.07087
		0.059	-0.06678	-0.06814	-0.07632	-0.06814
		0.05905	-0.06405	-0.06814	-0.07632	-0.06814
		0.0591	-0.06269	-0.07087	-0.07632	-0.06951
		0.05915	-0.06405	-0.06814	-0.07496	-0.06814
		0.0592	-0.06542	-0.06678	-0.07632	-0.06951
		0.05925	-0.06542	-0.06678	-0.07496	-0.07223
		0.0593	-0.06405	-0.06678	-0.07359	-0.06951
		0.05935	-0.06542	-0.06405	-0.07359	-0.07087
		0.0594	-0.06542	-0.06542	-0.07223	-0.07223
		0.05945	-0.06542	-0.06678	-0.07223	-0.07087
		0.0595	-0.06542	-0.06678	-0.07359	-0.06814
		0.05955	-0.06542	-0.06814	-0.07223	-0.06951
		0.0596	-0.06405	-0.06814	-0.07359	-0.06814
		0.05965	-0.06405	-0.06814	-0.07359	-0.07087
		0.0597	-0.06678	-0.06951	-0.07359	-0.06678
		0.05975	-0.06405	-0.06542	-0.07359	-0.06814
		0.0598	-0.06542	-0.06951	-0.07359	-0.06678
		0.05985	-0.06405	-0.06814	-0.07223	-0.06678
		0.0599	-0.06542	-0.06814	-0.07359	-0.06814
		0.05995	-0.06678	-0.06678	-0.07359	-0.06678
		0.06	-0.06678	-0.06814	-0.07359	-0.06542
		0.06005	-0.06269	-0.06678	-0.07359	-0.06814
		0.0601	-0.06542	-0.06405	-0.07632	-0.06542
		0.06015	-0.06542	-0.06678	-0.07496	-0.06814
		0.0602	-0.06405	-0.06678	-0.07905	-0.06678
		0.06025	-0.06542	-0.06542	-0.07632	-0.06814
		0.0603	-0.06405	-0.06405	-0.07632	-0.07087
		0.06035	-0.06405	-0.06405	-0.07632	-0.06951
		0.0604	-0.06542	-0.06405	-0.07496	-0.06951
		0.06045	-0.06405	-0.06269	-0.07632	-0.07223
		0.0605	-0.06678	-0.06542	-0.07768	-0.07087
		0.06055	-0.06542	-0.06405	-0.07496	-0.07087
		0.0606	-0.06542	-0.06542	-0.07496	-0.06678
		0.06065	-0.06405	-0.06405	-0.07496	-0.07223
		0.0607	-0.06542	-0.06542	-0.07632	-0.07223
		0.06075	-0.06405	-0.06814	-0.07359	-0.07223
		0.0608	-0.06405	-0.06814	-0.07632	-0.07087
		0.06085	-0.06269	-0.06678	-0.07359	-0.07087
		0.0609	-0.06405	-0.06678	-0.07496	-0.07087
		0.06095	-0.06542	-0.06542	-0.07632	-0.06951
		0.061	-0.06405	-0.06951	-0.07632	-0.06951
		0.06105	-0.06405	-0.06678	-0.07496	-0.07223
		0.0611	-0.06542	-0.06951	-0.07496	-0.07087
		0.06115	-0.06405	-0.06678	-0.07496	-0.07087
		0.0612	-0.06678	-0.06814	-0.07496	-0.06951
		0.06125	-0.06678	-0.06951	-0.07359	-0.06951
		0.0613	-0.06814	-0.06814	-0.07632	-0.06814
		0.06135	-0.06678	-0.06814	-0.07496	-0.06678
		0.0614	-0.06814	-0.06951	-0.07359	-0.06814
		0.06145	-0.06678	-0.06678	-0.07359	-0.06951
		0.0615	-0.06542	-0.06678	-0.07359	-0.06951
		0.06155	-0.06405	-0.06542	-0.07496	-0.06814
		0.0616	-0.06405	-0.06951	-0.07496	-0.06814
		0.06165	-0.06678	-0.06678	-0.07223	-0.07223
		0.0617	-0.06405	-0.06814	-0.07359	-0.07087
		0.06175	-0.06542	-0.06814	-0.07496	-0.07087
		0.0618	-0.06542	-0.06678	-0.07359	-0.07087
		0.06185	-0.06269	-0.06814	-0.07359	-0.07223
		0.0619	-0.06405	-0.06951	-0.07496	-0.06814
		0.06195	-0.06405	-0.06814	-0.07223	-0.06951
		0.062	-0.06542	-0.06678	-0.07496	-0.06678
		0.06205	-0.06405	-0.06814	-0.07496	-0.07087
		0.0621	-0.06542	-0.06814	-0.07632	-0.06951
		0.06215	-0.06542	-0.06814	-0.07223	-0.06951
		0.0622	-0.06405	-0.06951	-0.07359	-0.06951
		0.06225	-0.06405	-0.06405	-0.07496	-0.06951
		0.0623	-0.06405	-0.06678	-0.07359	-0.06951
		0.06235	-0.06542	-0.06678	-0.07223	-0.06814
		0.0624	-0.06814	-0.06542	-0.07496	-0.06678
		0.06245	-0.06678	-0.06814	-0.07359	-0.06678
		0.0625	-0.06678	-0.06814	-0.07496	-0.06814
		0.06255	-0.06814	-0.06542	-0.07496	-0.06814
		0.0626	-0.06814	-0.06678	-0.07632	-0.06814
		0.06265	-0.06678	-0.06814	-0.07359	-0.06814
		0.0627	-0.06951	-0.06542	-0.07632	-0.06678
		0.06275	-0.06542	-0.06814	-0.07632	-0.06814
		0.0628	-0.06542	-0.06814	-0.07768	-0.06678
		0.06285	-0.06542	-0.06405	-0.07632	-0.06678
		0.0629	-0.06678	-0.06814	-0.07905	-0.06678
		0.06295	-0.06269	-0.06678	-0.07632	-0.06678
		0.063	-0.06678	-0.06814	-0.07768	-0.06542
		0.06305	-0.06405	-0.06951	-0.07496	-0.06542
		0.0631	-0.06405	-0.06678	-0.07768	-0.06542
		0.06315	-0.06678	-0.06678	-0.07632	-0.06678
		0.0632	-0.06542	-0.06814	-0.07632	-0.06678
		0.06325	-0.06405	-0.06814	-0.07632	-0.06951
		0.0633	-0.06678	-0.06814	-0.07496	-0.06678
		0.06335	-0.06269	-0.06951	-0.07496	-0.06678
		0.0634	-0.06678	-0.06814	-0.07905	-0.06814
		0.06345	-0.06405	-0.06951	-0.07359	-0.06814
		0.0635	-0.06269	-0.06814	-0.07359	-0.06814
		0.06355	-0.06269	-0.06678	-0.07359	-0.06814
		0.0636	-0.06269	-0.06678	-0.07359	-0.06542
		0.06365	-0.06542	-0.06678	-0.07223	-0.06678
		0.0637	-0.06542	-0.06678	-0.07359	-0.06814
		0.06375	-0.06678	-0.06405	-0.07768	-0.06542
		0.0638	-0.06678	-0.06951	-0.07632	-0.06542
		0.06385	-0.06678	-0.06678	-0.07632	-0.06542
		0.0639	-0.06678	-0.06542	-0.07768	-0.06405
		0.06395	-0.06678	-0.06814	-0.07359	-0.06678
		0.064	-0.06678	-0.06814	-0.07632	-0.06542
		0.06405	-0.06678	-0.06542	-0.07496	-0.06951
		0.0641	-0.06405	-0.06678	-0.07496	-0.06814
		0.06415	-0.06678	-0.06678	-0.07359	-0.06814
		0.0642	-0.06542	-0.06542	-0.07632	-0.06542
		0.06425	-0.06678	-0.06814	-0.07359	-0.06951
		0.0643	-0.06814	-0.06678	-0.07359	-0.06814
		0.06435	-0.06405	-0.06678	-0.07632	-0.06814
		0.0644	-0.06405	-0.06542	-0.07496	-0.06814
		0.06445	-0.06405	-0.06269	-0.07359	-0.06951
		0.0645	-0.06678	-0.06542	-0.07632	-0.06814
		0.06455	-0.06814	-0.06405	-0.07768	-0.06951
		0.0646	-0.06542	-0.06542	-0.07632	-0.06814
		0.06465	-0.06542	-0.06405	-0.07768	-0.07087
		0.0647	-0.06678	-0.06678	-0.07632	-0.06542
		0.06475	-0.06405	-0.06405	-0.07496	-0.06814
		0.0648	-0.06814	-0.06405	-0.07768	-0.06814
		0.06485	-0.06678	-0.06542	-0.07632	-0.06814
		0.0649	-0.06678	-0.06405	-0.07632	-0.06678
		0.06495	-0.06678	-0.06405	-0.07768	-0.06814
		0.065	-0.06678	-0.06678	-0.07632	-0.06678
		0.06505	-0.06542	-0.06405	-0.07359	-0.06814
		0.0651	-0.06814	-0.06405	-0.07496	-0.06542
		0.06515	-0.06678	-0.06405	-0.07632	-0.06678
		0.0652	-0.06678	-0.06542	-0.07359	-0.06542
		0.06525	-0.06678	-0.06542	-0.07359	-0.06951
		0.0653	-0.06678	-0.06542	-0.07496	-0.06814
		0.06535	-0.06542	-0.06951	-0.07359	-0.06678
		0.0654	-0.06542	-0.06542	-0.07632	-0.06678
		0.06545	-0.06678	-0.06542	-0.07496	-0.06814
		0.0655	-0.06814	-0.06405	-0.07496	-0.06814
		0.06555	-0.06678	-0.06405	-0.07359	-0.06678
		0.0656	-0.06678	-0.06814	-0.07768	-0.06951
		0.06565	-0.06678	-0.06542	-0.07496	-0.06814
		0.0657	-0.06814	-0.06542	-0.07496	-0.06951
		0.06575	-0.06814	-0.06678	-0.07632	-0.06951
		0.0658	-0.06678	-0.06542	-0.07496	-0.06951
		0.06585	-0.06405	-0.06542	-0.07496	-0.06951
		0.0659	-0.06542	-0.06678	-0.07496	-0.06678
		0.06595	-0.06678	-0.06678	-0.07359	-0.06814
		0.066	-0.06542	-0.06542	-0.07496	-0.06951
		0.06605	-0.06269	-0.06814	-0.07496	-0.06951
		0.0661	-0.06405	-0.06814	-0.07632	-0.06814
		0.06615	-0.06269	-0.06678	-0.07359	-0.06951
		0.0662	-0.06542	-0.06678	-0.07496	-0.06814
		0.06625	-0.06269	-0.06678	-0.07359	-0.06951
		0.0663	-0.06405	-0.06814	-0.07496	-0.06678
		0.06635	-0.06269	-0.06542	-0.07632	-0.06678
		0.0664	-0.06542	-0.06542	-0.07496	-0.06678
		0.06645	-0.06405	-0.06542	-0.07087	-0.06814
		0.0665	-0.06542	-0.06678	-0.07496	-0.07087
		0.06655	-0.06405	-0.06405	-0.07496	-0.06951
		0.0666	-0.06405	-0.06814	-0.07632	-0.06678
		0.06665	-0.06269	-0.06678	-0.07223	-0.07223
		0.0667	-0.06405	-0.07087	-0.07632	-0.06951
		0.06675	-0.06542	-0.06814	-0.07359	-0.06951
		0.0668	-0.06678	-0.06951	-0.07496	-0.07087
		0.06685	-0.06542	-0.06814	-0.07359	-0.07087
		0.0669	-0.06542	-0.07087	-0.07496	-0.06951
		0.06695	-0.06269	-0.06814	-0.07632	-0.07087
		0.067	-0.06542	-0.06814	-0.07496	-0.06951
		0.06705	-0.06133	-0.06814	-0.07223	-0.07087
		0.0671	-0.06269	-0.06678	-0.07496	-0.07087
		0.06715	-0.06542	-0.06951	-0.07496	-0.06951
		0.0672	-0.06542	-0.06678	-0.07359	-0.06814
		0.06725	-0.06269	-0.06814	-0.07496	-0.06814
		0.0673	-0.06542	-0.06678	-0.07768	-0.06951
		0.06735	-0.06405	-0.06678	-0.07496	-0.06814
		0.0674	-0.06269	-0.06814	-0.07632	-0.06678
		0.06745	-0.06542	-0.06814	-0.07359	-0.06814
		0.0675	-0.06405	-0.06951	-0.07632	-0.06678
		0.06755	-0.06405	-0.06951	-0.07768	-0.06951
		0.0676	-0.06405	-0.06814	-0.07632	-0.06678
		0.06765	-0.06542	-0.06678	-0.07632	-0.06814
		0.0677	-0.06405	-0.06814	-0.07632	-0.06814
		0.06775	-0.06678	-0.06814	-0.07768	-0.06814
		0.0678	-0.06542	-0.06814	-0.07632	-0.06814
		0.06785	-0.06405	-0.06542	-0.07632	-0.06951
		0.0679	-0.06678	-0.06951	-0.07632	-0.06678
		0.06795	-0.06678	-0.06814	-0.07632	-0.06814
		0.068	-0.06269	-0.06678	-0.07496	-0.06542
		0.06805	-0.06405	-0.06678	-0.07632	-0.06678
		0.0681	-0.06405	-0.06678	-0.07496	-0.06814
		0.06815	-0.06405	-0.06542	-0.07359	-0.06678
		0.0682	-0.06678	-0.06678	-0.07496	-0.06542
		0.06825	-0.06542	-0.06814	-0.07359	-0.06814
		0.0683	-0.06678	-0.06678	-0.07632	-0.06542
		0.06835	-0.06542	-0.06678	-0.07087	-0.06951
		0.0684	-0.06405	-0.06951	-0.07496	-0.06678
		0.06845	-0.06542	-0.06678	-0.07359	-0.06542
		0.0685	-0.06678	-0.06814	-0.07496	-0.06678
		0.06855	-0.06678	-0.06814	-0.07359	-0.06542
		0.0686	-0.06814	-0.06951	-0.07496	-0.06405
		0.06865	-0.06542	-0.06814	-0.07223	-0.06814
		0.0687	-0.06678	-0.06814	-0.07359	-0.06678
		0.06875	-0.06405	-0.06678	-0.07223	-0.06814
		0.0688	-0.06542	-0.06678	-0.07223	-0.06678
		0.06885	-0.06405	-0.06678	-0.07223	-0.06814
		0.0689	-0.06678	-0.06814	-0.07496	-0.06814
		0.06895	-0.06678	-0.06951	-0.07496	-0.06814
		0.069	-0.06542	-0.06678	-0.07496	-0.06678
		0.06905	-0.06814	-0.07087	-0.07496	-0.06814
		0.0691	-0.06814	-0.06542	-0.07496	-0.06678
		0.06915	-0.06678	-0.06678	-0.07632	-0.06951
		0.0692	-0.06678	-0.06951	-0.07359	-0.06814
		0.06925	-0.06951	-0.06678	-0.07496	-0.06814
		0.0693	-0.06405	-0.06951	-0.07768	-0.07087
		0.06935	-0.06542	-0.06542	-0.07632	-0.06678
		0.0694	-0.06678	-0.06678	-0.07496	-0.07087
		0.06945	-0.06542	-0.06542	-0.07359	-0.06951
		0.0695	-0.06405	-0.06814	-0.07632	-0.06951
		0.06955	-0.06542	-0.06542	-0.07632	-0.06951
		0.0696	-0.06542	-0.06542	-0.07496	-0.06814
		0.06965	-0.06542	-0.06542	-0.07768	-0.07087
		0.0697	-0.06678	-0.06542	-0.07768	-0.06951
		0.06975	-0.06405	-0.06542	-0.07632	-0.07087
		0.0698	-0.06405	-0.06542	-0.07768	-0.06678
		0.06985	-0.06269	-0.06542	-0.07359	-0.06814
		0.0699	-0.06269	-0.06542	-0.07632	-0.06814
		0.06995	-0.06269	-0.06814	-0.07632	-0.06951
		0.07	-0.06405	-0.06814	-0.07359	-0.06814
		0.07005	-0.06405	-0.06814	-0.07496	-0.06951
		0.0701	-0.06405	-0.06814	-0.07496	-0.06814
		0.07015	-0.06405	-0.06814	-0.07496	-0.06678
		0.0702	-0.06678	-0.06814	-0.07496	-0.06678
		0.07025	-0.06542	-0.06678	-0.07496	-0.06678
		0.0703	-0.06678	-0.06814	-0.07223	-0.06678
		0.07035	-0.06542	-0.06814	-0.07359	-0.06814
		0.0704	-0.06678	-0.06814	-0.07223	-0.06542
		0.07045	-0.06678	-0.06678	-0.07496	-0.06814
		0.0705	-0.06678	-0.06678	-0.07359	-0.06951
		0.07055	-0.06542	-0.06678	-0.07359	-0.06678
		0.0706	-0.06678	-0.06814	-0.07632	-0.06814
		0.07065	-0.06405	-0.06678	-0.07359	-0.06951
		0.0707	-0.06133	-0.06814	-0.07496	-0.06814
		0.07075	-0.06405	-0.06678	-0.07496	-0.06951
		0.0708	-0.06405	-0.06814	-0.07359	-0.06814
		0.07085	-0.06405	-0.06542	-0.07496	-0.06814
		0.0709	-0.06405	-0.06542	-0.07496	-0.06678
		0.07095	-0.06269	-0.06678	-0.07359	-0.06951
		0.071	-0.06405	-0.06678	-0.07496	-0.06678
		0.07105	-0.06133	-0.06814	-0.07359	-0.06678
		0.0711	-0.06269	-0.06678	-0.07496	-0.06814
		0.07115	-0.06542	-0.06678	-0.07632	-0.06814
		0.0712	-0.06269	-0.06678	-0.07632	-0.06678
		0.07125	-0.06542	-0.06542	-0.07359	-0.06678
		0.0713	-0.06405	-0.06678	-0.07632	-0.06542
		0.07135	-0.06405	-0.06678	-0.07496	-0.06951
		0.0714	-0.06405	-0.06542	-0.07768	-0.06814
		0.07145	-0.06542	-0.06678	-0.07496	-0.06678
		0.0715	-0.06542	-0.06951	-0.07359	-0.06814
		0.07155	-0.06678	-0.06678	-0.07496	-0.06814
		0.0716	-0.06814	-0.06814	-0.07632	-0.06542
		0.07165	-0.06542	-0.06814	-0.07359	-0.06951
		0.0717	-0.06814	-0.07087	-0.07496	-0.06951
		0.07175	-0.06405	-0.06951	-0.07496	-0.06951
		0.0718	-0.06542	-0.07087	-0.07496	-0.06814
		0.07185	-0.06678	-0.06814	-0.07087	-0.07087
		0.0719	-0.06405	-0.06814	-0.07359	-0.06814
		0.07195	-0.06269	-0.06814	-0.07632	-0.06951
		0.072	-0.06542	-0.06405	-0.07496	-0.06678
		0.07205	-0.06542	-0.06542	-0.07496	-0.06814
		0.0721	-0.06269	-0.06814	-0.07632	-0.06678
		0.07215	-0.06405	-0.06814	-0.07359	-0.06814
		0.0722	-0.06542	-0.06814	-0.07496	-0.06814
		0.07225	-0.06405	-0.06678	-0.07496	-0.06814
		0.0723	-0.06405	-0.06678	-0.07496	-0.06678
		0.07235	-0.06405	-0.06814	-0.07632	-0.06951
		0.0724	-0.06678	-0.06814	-0.07632	-0.06951
		0.07245	-0.06405	-0.06405	-0.07632	-0.07087
		0.0725	-0.06269	-0.06542	-0.07768	-0.07087
		0.07255	-0.06269	-0.06814	-0.07223	-0.07087
		0.0726	-0.06405	-0.06542	-0.07496	-0.06814
		0.07265	-0.06542	-0.06542	-0.07496	-0.07223
		0.0727	-0.06405	-0.06542	-0.07496	-0.06951
		0.07275	-0.06405	-0.06678	-0.07496	-0.07087
		0.0728	-0.06269	-0.06542	-0.07632	-0.06678
		0.07285	-0.06269	-0.06542	-0.07496	-0.06951
		0.0729	-0.06269	-0.06678	-0.07632	-0.07087
		0.07295	-0.06133	-0.06542	-0.07496	-0.06814
		0.073	-0.06405	-0.06814	-0.07632	-0.06814
		0.07305	-0.06133	-0.06542	-0.07496	-0.06814
		0.0731	-0.06405	-0.06678	-0.07496	-0.06678
		0.07315	-0.06405	-0.06951	-0.07496	-0.06814
		0.0732	-0.06542	-0.07087	-0.07223	-0.06951
		0.07325	-0.06405	-0.06678	-0.07223	-0.06814
		0.0733	-0.06269	-0.06814	-0.07223	-0.06814
		0.07335	-0.06269	-0.06951	-0.07359	-0.06951
		0.0734	-0.06542	-0.06814	-0.07359	-0.06951
		0.07345	-0.06269	-0.06678	-0.07496	-0.06814
		0.0735	-0.06678	-0.06814	-0.07632	-0.06814
		0.07355	-0.06405	-0.06678	-0.07632	-0.06814
		0.0736	-0.06542	-0.06814	-0.07223	-0.06678
		0.07365	-0.06405	-0.06678	-0.07496	-0.06814
		0.0737	-0.06951	-0.06678	-0.07768	-0.06678
		0.07375	-0.06814	-0.06678	-0.07632	-0.06951
		0.0738	-0.06951	-0.06814	-0.07496	-0.06678
		0.07385	-0.06678	-0.06542	-0.07359	-0.06678
		0.0739	-0.06542	-0.06542	-0.07359	-0.06542
		0.07395	-0.06678	-0.06542	-0.07359	-0.06678
		0.074	-0.06678	-0.06678	-0.07359	-0.06542
		0.07405	-0.06814	-0.06678	-0.07223	-0.06814
		0.0741	-0.06678	-0.06542	-0.07496	-0.06678
		0.07415	-0.06542	-0.06405	-0.07359	-0.06678
		0.0742	-0.06405	-0.06951	-0.07632	-0.06678
		0.07425	-0.06678	-0.06678	-0.07359	-0.06542
		0.0743	-0.06542	-0.06542	-0.07632	-0.06814
		0.07435	-0.06542	-0.06678	-0.07632	-0.06814
		0.0744	-0.06814	-0.06814	-0.07359	-0.06678
		0.07445	-0.06542	-0.06678	-0.07359	-0.06678
		0.0745	-0.06678	-0.06814	-0.07496	-0.06542
		0.07455	-0.06542	-0.06678	-0.07632	-0.06542
		0.0746	-0.06678	-0.06678	-0.07496	-0.06405
		0.07465	-0.06542	-0.06542	-0.07496	-0.06542
		0.0747	-0.06542	-0.06678	-0.07496	-0.06814
		0.07475	-0.06542	-0.06678	-0.07632	-0.06678
		0.0748	-0.06405	-0.06542	-0.07632	-0.06542
		0.07485	-0.06405	-0.06269	-0.07632	-0.06678
		0.0749	-0.06678	-0.06542	-0.07496	-0.06814
		0.07495	-0.06678	-0.06542	-0.07632	-0.06814
		0.075	-0.06814	-0.06405	-0.07632	-0.06814
		0.07505	-0.06678	-0.06542	-0.07496	-0.07087
		0.0751	-0.06814	-0.06405	-0.07632	-0.06814
		0.07515	-0.06542	-0.06405	-0.07768	-0.06951
		0.0752	-0.06542	-0.06542	-0.07632	-0.06814
		0.07525	-0.06542	-0.06405	-0.07496	-0.06951
		0.0753	-0.06678	-0.06814	-0.07632	-0.06814
		0.07535	-0.06678	-0.06814	-0.07359	-0.06951
		0.0754	-0.06814	-0.06678	-0.07632	-0.06678
		0.07545	-0.06542	-0.06678	-0.07359	-0.06678
		0.0755	-0.06405	-0.06678	-0.07632	-0.06951
		0.07555	-0.06405	-0.06542	-0.07359	-0.06814
		0.0756	-0.06542	-0.06542	-0.07632	-0.06951
		0.07565	-0.06542	-0.06678	-0.07359	-0.06951
		0.0757	-0.06678	-0.06678	-0.07496	-0.06951
		0.07575	-0.06542	-0.06678	-0.07359	-0.07087
		0.0758	-0.06542	-0.06814	-0.07496	-0.06951
		0.07585	-0.06542	-0.06678	-0.07632	-0.06951
		0.0759	-0.06542	-0.06542	-0.07496	-0.06951
		0.07595	-0.06542	-0.06678	-0.07496	-0.06814
		0.076	-0.06678	-0.06678	-0.07359	-0.06814
		0.07605	-0.06542	-0.06678	-0.07359	-0.06951
		0.0761	-0.06678	-0.06678	-0.07496	-0.06951
		0.07615	-0.06542	-0.06814	-0.07087	-0.06814
		0.0762	-0.06678	-0.06678	-0.07223	-0.06814
		0.07625	-0.06542	-0.06814	-0.07359	-0.06814
		0.0763	-0.06678	-0.06405	-0.07223	-0.06951
		0.07635	-0.06405	-0.06405	-0.06951	-0.07087
		0.0764	-0.06405	-0.06405	-0.07223	-0.06951
		0.07645	-0.06678	-0.06405	-0.07087	-0.06951
		0.0765	-0.06678	-0.06678	-0.07223	-0.06678
		0.07655	-0.06678	-0.06542	-0.07359	-0.06814
		0.0766	-0.06678	-0.06405	-0.07359	-0.06814
		0.07665	-0.06678	-0.06678	-0.07359	-0.06814
		0.0767	-0.06678	-0.06678	-0.07359	-0.06951
		0.07675	-0.06678	-0.06405	-0.07223	-0.06814
		0.0768	-0.06814	-0.06405	-0.07359	-0.06814
		0.07685	-0.06405	-0.06814	-0.07359	-0.06951
		0.0769	-0.06542	-0.06542	-0.07496	-0.06814
		0.07695	-0.06405	-0.06678	-0.07496	-0.06951
		0.077	-0.06405	-0.06678	-0.07632	-0.06814
		0.07705	-0.06269	-0.06814	-0.07359	-0.06951
		0.0771	-0.06269	-0.06814	-0.07359	-0.06814
		0.07715	-0.06269	-0.06678	-0.07496	-0.06814
		0.0772	-0.06542	-0.06814	-0.07496	-0.06678
		0.07725	-0.06133	-0.06678	-0.07632	-0.06814
		0.0773	-0.06542	-0.06814	-0.07632	-0.06542
		0.07735	-0.06405	-0.06678	-0.07632	-0.06542
		0.0774	-0.06542	-0.06678	-0.07359	-0.06814
		0.07745	-0.06269	-0.06542	-0.07359	-0.07087
		0.0775	-0.06405	-0.06814	-0.07496	-0.06678
		0.07755	-0.06269	-0.06405	-0.07632	-0.06542
		0.0776	-0.06405	-0.06405	-0.07768	-0.06678
		0.07765	-0.06405	-0.06542	-0.07496	-0.06678
		0.0777	-0.06405	-0.06405	-0.07496	-0.06678
		0.07775	-0.06405	-0.06405	-0.07223	-0.06951
		0.0778	-0.06542	-0.06405	-0.07632	-0.06814
		0.07785	-0.06542	-0.06405	-0.07496	-0.06814
		0.0779	-0.06405	-0.06405	-0.07768	-0.07087
		0.07795	-0.06542	-0.06269	-0.07632	-0.06951
		0.078	-0.06542	-0.06542	-0.07768	-0.06814
		0.07805	-0.06405	-0.06405	-0.07496	-0.06951
		0.0781	-0.06542	-0.06405	-0.07768	-0.07087
		0.07815	-0.06405	-0.06405	-0.07496	-0.06951
		0.0782	-0.06542	-0.06678	-0.07359	-0.06814
		0.07825	-0.06405	-0.06542	-0.07496	-0.07087
		0.0783	-0.06678	-0.06678	-0.07359	-0.07087
		0.07835	-0.06269	-0.06542	-0.07768	-0.06951
		0.0784	-0.06678	-0.06405	-0.07632	-0.07087
		0.07845	-0.06542	-0.06542	-0.07223	-0.06951
		0.0785	-0.06542	-0.06814	-0.07496	-0.06814
		0.07855	-0.06405	-0.06542	-0.07632	-0.06814
		0.0786	-0.06405	-0.06678	-0.07496	-0.06814
		0.07865	-0.06542	-0.06678	-0.07632	-0.06678
		0.0787	-0.06405	-0.06678	-0.07632	-0.06678
		0.07875	-0.06269	-0.06678	-0.07496	-0.06951
		0.0788	-0.06542	-0.06405	-0.07496	-0.06814
		0.07885	-0.06542	-0.06678	-0.07223	-0.06678
		0.0789	-0.06678	-0.06814	-0.07496	-0.06678
		0.07895	-0.06405	-0.06405	-0.07359	-0.06678
		0.079	-0.06814	-0.06542	-0.07496	-0.06542
		0.07905	-0.06542	-0.06542	-0.07223	-0.06678
		0.0791	-0.06814	-0.06542	-0.07359	-0.06542
		0.07915	-0.06542	-0.06405	-0.07359	-0.06678
		0.0792	-0.06542	-0.06542	-0.07223	-0.06951
		0.07925	-0.06678	-0.06542	-0.07496	-0.06951
		0.0793	-0.06814	-0.06542	-0.07223	-0.06542
		0.07935	-0.06678	-0.06542	-0.07359	-0.06542
		0.0794	-0.06542	-0.06542	-0.07359	-0.07087
		0.07945	-0.06542	-0.06405	-0.07223	-0.06814
		0.0795	-0.06405	-0.06405	-0.07359	-0.06951
		0.07955	-0.06405	-0.06405	-0.07223	-0.07087
		0.0796	-0.06678	-0.06405	-0.07632	-0.07087
		0.07965	-0.06542	-0.06133	-0.07496	-0.07087
		0.0797	-0.06951	-0.06269	-0.07632	-0.06678
		0.07975	-0.06542	-0.06269	-0.07359	-0.06951
		0.0798	-0.06678	-0.06542	-0.07496	-0.06951
		0.07985	-0.06542	-0.06542	-0.07632	-0.07087
		0.0799	-0.06678	-0.06405	-0.07223	-0.07087
		0.07995	-0.06814	-0.06405	-0.07359	-0.06951
		0.08	-0.06678	-0.06678	-0.07496	-0.06678
		0.08005	-0.06814	-0.06542	-0.07359	-0.06678
		0.0801	-0.06678	-0.06542	-0.07632	-0.06678
		0.08015	-0.06542	-0.06678	-0.07496	-0.06951
		0.0802	-0.06678	-0.06678	-0.07632	-0.06542
		0.08025	-0.06269	-0.06542	-0.07496	-0.06678
		0.0803	-0.06814	-0.06542	-0.07632	-0.06542
		0.08035	-0.06405	-0.06542	-0.07223	-0.06678
		0.0804	-0.06678	-0.06542	-0.07496	-0.06542
		0.08045	-0.06405	-0.06405	-0.07496	-0.06951
		0.0805	-0.06678	-0.06405	-0.07223	-0.06542
		0.08055	-0.06269	-0.06542	-0.07223	-0.06814
		0.0806	-0.06269	-0.06678	-0.07223	-0.06542
		0.08065	-0.06542	-0.06542	-0.07223	-0.06678
		0.0807	-0.06405	-0.06814	-0.07087	-0.06678
		0.08075	-0.06542	-0.06678	-0.07223	-0.06678
		0.0808	-0.06405	-0.06951	-0.07359	-0.06678
		0.08085	-0.06542	-0.06269	-0.07359	-0.06678
		0.0809	-0.06678	-0.06678	-0.07359	-0.06678
		0.08095	-0.06269	-0.06405	-0.07359	-0.06678
		0.081	-0.06678	-0.06814	-0.07496	-0.06542
		0.08105	-0.06542	-0.06678	-0.07632	-0.06814
		0.0811	-0.06542	-0.06405	-0.07632	-0.06951
		0.08115	-0.06405	-0.06269	-0.07496	-0.06678
		0.0812	-0.06542	-0.06405	-0.07632	-0.06814
		0.08125	-0.06542	-0.06405	-0.07359	-0.06951
		0.0813	-0.06269	-0.06405	-0.07632	-0.06951
		0.08135	-0.06405	-0.06678	-0.07359	-0.06814
		0.0814	-0.06542	-0.06542	-0.07087	-0.06542
		0.08145	-0.06405	-0.06405	-0.07359	-0.07087
		0.0815	-0.06405	-0.06405	-0.07359	-0.07087
		0.08155	-0.06542	-0.06269	-0.07496	-0.07087
		0.0816	-0.06542	-0.06405	-0.07359	-0.06951
		0.08165	-0.06542	-0.06405	-0.07496	-0.06814
		0.0817	-0.06542	-0.06678	-0.07223	-0.06678
		0.08175	-0.06405	-0.06678	-0.07632	-0.06814
		0.0818	-0.06814	-0.06405	-0.07768	-0.06678
		0.08185	-0.06542	-0.06269	-0.07223	-0.06678
		0.0819	-0.06678	-0.06405	-0.07632	-0.06814
		0.08195	-0.06542	-0.06542	-0.07496	-0.06814
		0.082	-0.06542	-0.06542	-0.07496	-0.06678
		0.08205	-0.06269	-0.06678	-0.07496	-0.06951
		0.0821	-0.06678	-0.06542	-0.07496	-0.07087
		0.08215	-0.06542	-0.06542	-0.07496	-0.07087
		0.0822	-0.06405	-0.06542	-0.07496	-0.06814
		0.08225	-0.06814	-0.06542	-0.07632	-0.06814
		0.0823	-0.06542	-0.06678	-0.07632	-0.06678
		0.08235	-0.06405	-0.06678	-0.07632	-0.06951
		0.0824	-0.06405	-0.06542	-0.07632	-0.06951
		0.08245	-0.06269	-0.06542	-0.07632	-0.06951
		0.0825	-0.06542	-0.06678	-0.07768	-0.06951
		0.08255	-0.06405	-0.06678	-0.07496	-0.06951
		0.0826	-0.06542	-0.06814	-0.07768	-0.06678
		0.08265	-0.06133	-0.06814	-0.07632	-0.06814
		0.0827	-0.06405	-0.06814	-0.07632	-0.06951
		0.08275	-0.06678	-0.06814	-0.07496	-0.06951
		0.0828	-0.06814	-0.06814	-0.07496	-0.06814
		0.08285	-0.06405	-0.06814	-0.07632	-0.06814
		0.0829	-0.06678	-0.06678	-0.07496	-0.06678
		0.08295	-0.06678	-0.06814	-0.07768	-0.06678
		0.083	-0.06542	-0.07087	-0.07496	-0.07087
		0.08305	-0.06405	-0.06678	-0.07496	-0.06678
		0.0831	-0.06814	-0.06951	-0.07359	-0.06814
		0.08315	-0.06542	-0.06542	-0.07359	-0.06814
		0.0832	-0.06814	-0.06678	-0.07223	-0.06951
		0.08325	-0.06405	-0.06678	-0.07359	-0.06814
		0.0833	-0.06678	-0.06678	-0.07496	-0.06951
		0.08335	-0.06678	-0.06405	-0.07632	-0.06951
		0.0834	-0.06405	-0.06269	-0.07359	-0.06951
		0.08345	-0.06951	-0.06269	-0.07359	-0.06951
		0.0835	-0.06814	-0.06542	-0.07496	-0.06678
		0.08355	-0.06542	-0.06542	-0.07496	-0.06814
		0.0836	-0.06678	-0.06269	-0.07632	-0.06678
		0.08365	-0.06542	-0.06269	-0.07359	-0.06951
		0.0837	-0.06678	-0.06405	-0.07632	-0.06678
		0.08375	-0.06678	-0.06269	-0.07359	-0.07087
		0.0838	-0.06405	-0.06405	-0.07496	-0.06951
		0.08385	-0.06542	-0.05997	-0.07496	-0.07087
		0.0839	-0.06542	-0.06269	-0.07359	-0.06542
		0.08395	-0.06542	-0.06405	-0.07496	-0.06678
		0.084	-0.06678	-0.06269	-0.07359	-0.06678
		0.08405	-0.06405	-0.06269	-0.07632	-0.06405
		0.0841	-0.06542	-0.06405	-0.07496	-0.06678
		0.08415	-0.06542	-0.06269	-0.07632	-0.06678
		0.0842	-0.06405	-0.06269	-0.07359	-0.06542
		0.08425	-0.06405	-0.06405	-0.07359	-0.06678
		0.0843	-0.06542	-0.06542	-0.07496	-0.06405
		0.08435	-0.06405	-0.06269	-0.07632	-0.06814
		0.0844	-0.06405	-0.06542	-0.07632	-0.06951
		0.08445	-0.06542	-0.06678	-0.07632	-0.07087
		0.0845	-0.06542	-0.06814	-0.07632	-0.06951
		0.08455	-0.06678	-0.06542	-0.07359	-0.06951
		0.0846	-0.06542	-0.06678	-0.07496	-0.06951
		0.08465	-0.06542	-0.06405	-0.07768	-0.07223
		0.0847	-0.06678	-0.06678	-0.08041	-0.06951
		0.08475	-0.06678	-0.06542	-0.07496	-0.07087
		0.0848	-0.06542	-0.06678	-0.07905	-0.06951
		0.08485	-0.06405	-0.06678	-0.07768	-0.06951
		0.0849	-0.06405	-0.06678	-0.07768	-0.07087
		0.08495	-0.06269	-0.06678	-0.07768	-0.06951
		0.085	-0.06678	-0.06678	-0.07632	-0.06814
		0.08505	-0.06269	-0.06678	-0.07768	-0.06951
		0.0851	-0.06269	-0.06542	-0.07905	-0.06814
		0.08515	-0.06133	-0.06542	-0.07632	-0.06951
		0.0852	-0.06405	-0.06814	-0.07905	-0.06814
		0.08525	-0.06269	-0.06678	-0.07905	-0.06951
		0.0853	-0.06542	-0.06678	-0.07768	-0.06678
		0.08535	-0.06269	-0.06678	-0.07768	-0.06951
		0.0854	-0.06269	-0.06678	-0.07632	-0.06814
		0.08545	-0.06542	-0.06542	-0.07632	-0.06814
		0.0855	-0.06405	-0.06678	-0.07768	-0.06678
		0.08555	-0.06405	-0.06678	-0.07905	-0.06814
		0.0856	-0.06814	-0.06678	-0.07632	-0.06814
		0.08565	-0.06133	-0.06542	-0.07768	-0.06814
		0.0857	-0.06405	-0.06678	-0.07632	-0.06678
		0.08575	-0.06405	-0.06678	-0.07632	-0.06814
		0.0858	-0.06405	-0.06678	-0.07632	-0.06814
		0.08585	-0.06405	-0.06678	-0.07496	-0.06951
		0.0859	-0.06405	-0.06951	-0.07632	-0.06678
		0.08595	-0.06405	-0.06678	-0.07496	-0.06814
		0.086	-0.06542	-0.06951	-0.07632	-0.06678
		0.08605	-0.06405	-0.06678	-0.07496	-0.06951
		0.0861	-0.06542	-0.06678	-0.07496	-0.06814
		0.08615	-0.06542	-0.06542	-0.07359	-0.06678
		0.0862	-0.06405	-0.06678	-0.07632	-0.06678
		0.08625	-0.06542	-0.06405	-0.07359	-0.06678
		0.0863	-0.06678	-0.06678	-0.07632	-0.06542
		0.08635	-0.06269	-0.06678	-0.07632	-0.06814
		0.0864	-0.06542	-0.06542	-0.07632	-0.06678
		0.08645	-0.06678	-0.06542	-0.07632	-0.06678
		0.0865	-0.06542	-0.06542	-0.07359	-0.06678
		0.08655	-0.06405	-0.06678	-0.07496	-0.06542
		0.0866	-0.06678	-0.06678	-0.07496	-0.06678
		0.08665	-0.06542	-0.06814	-0.07632	-0.06678
		0.0867	-0.06542	-0.06542	-0.07496	-0.06678
		0.08675	-0.06269	-0.06542	-0.07496	-0.06814
		0.0868	-0.06405	-0.06542	-0.07632	-0.06542
		0.08685	-0.06542	-0.06542	-0.07632	-0.06542
		0.0869	-0.06542	-0.06405	-0.07632	-0.06405
		0.08695	-0.06405	-0.06405	-0.07768	-0.06814
		0.087	-0.06405	-0.06405	-0.07632	-0.06678
		0.08705	-0.06405	-0.06542	-0.07632	-0.06678
		0.0871	-0.06405	-0.06542	-0.07768	-0.06814
		0.08715	-0.06542	-0.06542	-0.08041	-0.06678
		0.0872	-0.06405	-0.06678	-0.08041	-0.06951
		0.08725	-0.06405	-0.06405	-0.07768	-0.06951
		0.0873	-0.06678	-0.06542	-0.07768	-0.06678
		0.08735	-0.06542	-0.06269	-0.07632	-0.07087
		0.0874	-0.06678	-0.06542	-0.07496	-0.06542
		0.08745	-0.06405	-0.06814	-0.07768	-0.06951
		0.0875	-0.06542	-0.06405	-0.07632	-0.06814
		0.08755	-0.06542	-0.06542	-0.07632	-0.06951
		0.0876	-0.06542	-0.06814	-0.07496	-0.06814
		0.08765	-0.06542	-0.06542	-0.07496	-0.06814
		0.0877	-0.06542	-0.06678	-0.07632	-0.06678
		0.08775	-0.06405	-0.06542	-0.07632	-0.06951
		0.0878	-0.06405	-0.06814	-0.07496	-0.06814
		0.08785	-0.06269	-0.06814	-0.07359	-0.06951
		0.0879	-0.06269	-0.06814	-0.07359	-0.06951
		0.08795	-0.06133	-0.06678	-0.07359	-0.07087
		0.088	-0.06678	-0.06814	-0.07496	-0.07087
		0.08805	-0.06269	-0.06678	-0.07496	-0.07087
		0.0881	-0.06269	-0.06814	-0.07496	-0.06814
		0.08815	-0.06405	-0.06678	-0.07496	-0.07087
		0.0882	-0.06405	-0.06678	-0.07496	-0.06814
		0.08825	-0.06269	-0.06678	-0.07359	-0.07087
		0.0883	-0.06542	-0.06678	-0.07768	-0.06678
		0.08835	-0.06405	-0.06405	-0.07359	-0.06951
		0.0884	-0.06678	-0.06405	-0.07496	-0.06951
		0.08845	-0.06405	-0.06678	-0.07496	-0.06814
		0.0885	-0.06405	-0.06678	-0.07768	-0.06951
		0.08855	-0.06405	-0.06542	-0.07768	-0.06951
		0.0886	-0.06405	-0.06405	-0.07632	-0.06678
		0.08865	-0.06542	-0.06542	-0.07768	-0.06814
		0.0887	-0.06542	-0.06405	-0.07768	-0.06951
		0.08875	-0.06405	-0.05997	-0.07905	-0.06678
		0.0888	-0.06542	-0.06405	-0.07768	-0.06951
		0.08885	-0.06405	-0.06269	-0.07359	-0.06814
		0.0889	-0.06405	-0.06405	-0.07496	-0.06678
		0.08895	-0.06269	-0.06269	-0.07632	-0.06814
		0.089	-0.06678	-0.06542	-0.07768	-0.06678
		0.08905	-0.06405	-0.06405	-0.07632	-0.06814
		0.0891	-0.06405	-0.06678	-0.07768	-0.06678
		0.08915	-0.06542	-0.06542	-0.07632	-0.06678
		0.0892	-0.06542	-0.06814	-0.07632	-0.06678
		0.08925	-0.06542	-0.06678	-0.07496	-0.06678
		0.0893	-0.06405	-0.06678	-0.07496	-0.06678
		0.08935	-0.06405	-0.06542	-0.07359	-0.06678
		0.0894	-0.06678	-0.06951	-0.07768	-0.06542
		0.08945	-0.06269	-0.06678	-0.07768	-0.06814
		0.0895	-0.06542	-0.06814	-0.07768	-0.06678
		0.08955	-0.06405	-0.06814	-0.07768	-0.07087
		0.0896	-0.06678	-0.06678	-0.07768	-0.06814
		0.08965	-0.06678	-0.06678	-0.07768	-0.06951
		0.0897	-0.06678	-0.06814	-0.07768	-0.06814
		0.08975	-0.06405	-0.06678	-0.07768	-0.06814
		0.0898	-0.06542	-0.06678	-0.07496	-0.06678
		0.08985	-0.06405	-0.06542	-0.07496	-0.06678
		0.0899	-0.06269	-0.06814	-0.07632	-0.06678
		0.08995	-0.06269	-0.06405	-0.07496	-0.06814
		0.09	-0.06542	-0.06405	-0.07496	-0.06678
		0.09005	-0.06405	-0.06269	-0.07632	-0.06814
		0.0901	-0.06133	-0.06405	-0.07768	-0.06542
		0.09015	-0.06542	-0.06269	-0.07632	-0.06678
		0.0902	-0.06542	-0.06405	-0.07632	-0.06678
		0.09025	-0.06405	-0.06269	-0.07496	-0.06678
		0.0903	-0.06405	-0.06269	-0.07496	-0.06678
		0.09035	-0.06542	-0.06405	-0.07768	-0.06814
		0.0904	-0.06405	-0.06678	-0.07496	-0.06951
		0.09045	-0.06269	-0.06542	-0.07632	-0.06814
		0.0905	-0.06542	-0.06405	-0.07768	-0.07087
		0.09055	-0.06269	-0.06405	-0.07496	-0.06678
		0.0906	-0.06405	-0.06542	-0.07359	-0.06542
		0.09065	-0.06405	-0.06405	-0.07496	-0.06814
		0.0907	-0.06405	-0.06269	-0.07632	-0.06814
		0.09075	-0.06405	-0.06678	-0.07496	-0.06951
		0.0908	-0.06678	-0.06542	-0.07632	-0.06951
		0.09085	-0.06542	-0.06678	-0.07496	-0.06951
		0.0909	-0.06542	-0.06678	-0.07496	-0.06814
		0.09095	-0.06542	-0.06814	-0.07496	-0.06814
		0.091	-0.06405	-0.06405	-0.07496	-0.06814
		0.09105	-0.06814	-0.06542	-0.07496	-0.07223
		0.0911	-0.06678	-0.06542	-0.07359	-0.06814
		0.09115	-0.06542	-0.06542	-0.07496	-0.06814
		0.0912	-0.06678	-0.06542	-0.07223	-0.06951
		0.09125	-0.06405	-0.06542	-0.07632	-0.07087
		0.0913	-0.06269	-0.06678	-0.07632	-0.06814
		0.09135	-0.06678	-0.06405	-0.07496	-0.06678
		0.0914	-0.06542	-0.06542	-0.07496	-0.06678
		0.09145	-0.06405	-0.06542	-0.07632	-0.06814
		0.0915	-0.06405	-0.06405	-0.07632	-0.06542
		0.09155	-0.06405	-0.06542	-0.07768	-0.06814
		0.0916	-0.06678	-0.06542	-0.07768	-0.06542
		0.09165	-0.06814	-0.06678	-0.07496	-0.06678
		0.0917	-0.06678	-0.06405	-0.07905	-0.06951
		0.09175	-0.06405	-0.06678	-0.07768	-0.06951
		0.0918	-0.06814	-0.06678	-0.07632	-0.06814
		0.09185	-0.06542	-0.06678	-0.07632	-0.06951
		0.0919	-0.06678	-0.06542	-0.07768	-0.06814
		0.09195	-0.06542	-0.06814	-0.07768	-0.07087
		0.092	-0.06814	-0.06814	-0.07632	-0.06678
		0.09205	-0.06678	-0.06814	-0.07632	-0.06814
		0.0921	-0.06542	-0.06814	-0.07632	-0.06814
		0.09215	-0.06678	-0.06678	-0.07632	-0.06951
		0.0922	-0.06678	-0.06678	-0.07632	-0.06678
		0.09225	-0.06678	-0.06542	-0.07496	-0.06951
		0.0923	-0.06814	-0.06405	-0.07496	-0.06814
		0.09235	-0.06678	-0.06542	-0.07632	-0.06814
		0.0924	-0.06678	-0.06678	-0.07496	-0.06542
		0.09245	-0.06678	-0.06269	-0.07223	-0.06678
		0.0925	-0.06542	-0.06542	-0.07496	-0.06678
		0.09255	-0.06542	-0.06678	-0.07359	-0.07087
		0.0926	-0.06542	-0.06678	-0.07359	-0.06678
		0.09265	-0.06269	-0.06542	-0.07632	-0.06951
		0.0927	-0.06542	-0.06814	-0.07496	-0.06814
		0.09275	-0.06269	-0.06678	-0.07496	-0.07087
		0.0928	-0.06405	-0.06542	-0.07632	-0.06814
		0.09285	-0.06542	-0.06678	-0.07632	-0.06678
		0.0929	-0.06269	-0.06678	-0.07905	-0.06542
		0.09295	-0.06542	-0.06542	-0.07632	-0.06542
		0.093	-0.06542	-0.06405	-0.07768	-0.06678
		0.09305	-0.06405	-0.06542	-0.07496	-0.06542
		0.0931	-0.06542	-0.06678	-0.07496	-0.06542
		0.09315	-0.06405	-0.06678	-0.07496	-0.06405
		0.0932	-0.06542	-0.06678	-0.07496	-0.06405
		0.09325	-0.06542	-0.06814	-0.07632	-0.06814
		0.0933	-0.06678	-0.06678	-0.07768	-0.06678
		0.09335	-0.06269	-0.06678	-0.07632	-0.06814
		0.0934	-0.06542	-0.06678	-0.07496	-0.06814
		0.09345	-0.06405	-0.06405	-0.07496	-0.06814
		0.0935	-0.06542	-0.06405	-0.07632	-0.06814
		0.09355	-0.06542	-0.06542	-0.07632	-0.06678
		0.0936	-0.06542	-0.06678	-0.07496	-0.06678
		0.09365	-0.06269	-0.06542	-0.07496	-0.06814
		0.0937	-0.06405	-0.06405	-0.07359	-0.06814
		0.09375	-0.06542	-0.06269	-0.07359	-0.07087
		0.0938	-0.06542	-0.06542	-0.07223	-0.06678
		0.09385	-0.06542	-0.06269	-0.07087	-0.07087
		0.0939	-0.06678	-0.06405	-0.07359	-0.06951
		0.09395	-0.06269	-0.06678	-0.07768	-0.06814
		0.094	-0.06678	-0.06678	-0.07359	-0.06951
		0.09405	-0.06678	-0.06542	-0.07359	-0.06951
		0.0941	-0.06814	-0.06542	-0.07632	-0.06814
		0.09415	-0.06542	-0.06678	-0.07359	-0.06678
		0.0942	-0.06678	-0.06542	-0.07632	-0.06678
		0.09425	-0.06951	-0.06678	-0.07359	-0.06542
		0.0943	-0.06814	-0.06678	-0.07632	-0.06678
		0.09435	-0.06678	-0.06405	-0.07496	-0.06678
		0.0944	-0.06951	-0.06542	-0.07632	-0.06542
		0.09445	-0.06814	-0.06269	-0.07632	-0.06814
		0.0945	-0.06951	-0.06269	-0.07632	-0.06678
		0.09455	-0.06814	-0.06405	-0.07632	-0.06678
		0.0946	-0.06951	-0.06542	-0.07768	-0.06951
		0.09465	-0.06814	-0.06269	-0.07632	-0.06814
		0.0947	-0.06814	-0.06542	-0.07496	-0.06814
		0.09475	-0.06678	-0.06269	-0.07632	-0.06678
		0.0948	-0.06814	-0.06269	-0.07496	-0.06678
		0.09485	-0.06814	-0.06269	-0.07632	-0.06814
		0.0949	-0.06678	-0.06542	-0.07223	-0.06542
		0.09495	-0.06542	-0.06405	-0.07359	-0.06678
		0.095	-0.06678	-0.06542	-0.07359	-0.06678
		0.09505	-0.06542	-0.06542	-0.07359	-0.06542
		0.0951	-0.06814	-0.06814	-0.07496	-0.06542
		0.09515	-0.06542	-0.06542	-0.07359	-0.06542
		0.0952	-0.06678	-0.06542	-0.07359	-0.06405
		0.09525	-0.06951	-0.06542	-0.07359	-0.06542
		0.0953	-0.06542	-0.06405	-0.07496	-0.06405
		0.09535	-0.06542	-0.06269	-0.07223	-0.06678
		0.0954	-0.06951	-0.06269	-0.07632	-0.06678
		0.09545	-0.06814	-0.06542	-0.07359	-0.06814
		0.0955	-0.06405	-0.06405	-0.07359	-0.06678
		0.09555	-0.06678	-0.06269	-0.07496	-0.06678
		0.0956	-0.06542	-0.06542	-0.07359	-0.06678
		0.09565	-0.06678	-0.06269	-0.07359	-0.06542
		0.0957	-0.06542	-0.06542	-0.07359	-0.06542
		0.09575	-0.06542	-0.06542	-0.07223	-0.06951
		0.0958	-0.06542	-0.06678	-0.07496	-0.06814
		0.09585	-0.06678	-0.06405	-0.07496	-0.06814
		0.0959	-0.06542	-0.06678	-0.07496	-0.06814
		0.09595	-0.06542	-0.06542	-0.07496	-0.07087
		0.096	-0.06542	-0.06405	-0.07496	-0.06814
		0.09605	-0.06405	-0.06405	-0.07496	-0.06678
		0.0961	-0.06542	-0.06542	-0.07496	-0.06678
		0.09615	-0.06678	-0.06405	-0.07359	-0.06814
		0.0962	-0.06405	-0.06405	-0.07632	-0.06814
		0.09625	-0.06678	-0.06542	-0.07359	-0.06542
		0.0963	-0.06814	-0.06814	-0.07359	-0.06542
		0.09635	-0.06678	-0.06405	-0.07496	-0.06405
		0.0964	-0.06814	-0.06678	-0.07768	-0.06542
		0.09645	-0.06542	-0.06405	-0.07359	-0.06678
		0.0965	-0.07087	-0.06542	-0.07496	-0.06405
		0.09655	-0.06678	-0.06405	-0.07223	-0.06542
		0.0966	-0.06814	-0.06678	-0.07496	-0.06678
		0.09665	-0.06678	-0.06269	-0.07223	-0.06542
		0.0967	-0.06951	-0.06542	-0.07496	-0.06542
		0.09675	-0.06951	-0.06405	-0.07496	-0.06542
		0.0968	-0.06951	-0.06678	-0.07359	-0.06542
		0.09685	-0.06814	-0.06133	-0.07359	-0.06678
		0.0969	-0.06678	-0.06405	-0.07496	-0.06542
		0.09695	-0.06678	-0.06133	-0.07359	-0.06678
		0.097	-0.06542	-0.06405	-0.07496	-0.06678
		0.09705	-0.06269	-0.06269	-0.07768	-0.06814
		0.0971	-0.06814	-0.06133	-0.07087	-0.06814
		0.09715	-0.06542	-0.06133	-0.07359	-0.06678
		0.0972	-0.06405	-0.06405	-0.07496	-0.06542
		0.09725	-0.06542	-0.06133	-0.07223	-0.06951
		0.0973	-0.06678	-0.06269	-0.07223	-0.07087
		0.09735	-0.06542	-0.06133	-0.07359	-0.06951
		0.0974	-0.06542	-0.06678	-0.07496	-0.06951
		0.09745	-0.06678	-0.06542	-0.07223	-0.06814
		0.0975	-0.06678	-0.06814	-0.07496	-0.06814
		0.09755	-0.06405	-0.06542	-0.07496	-0.06814
		0.0976	-0.06814	-0.06678	-0.07632	-0.06814
		0.09765	-0.06542	-0.06542	-0.07496	-0.06951
		0.0977	-0.06542	-0.06542	-0.07496	-0.06814
		0.09775	-0.06269	-0.06542	-0.07359	-0.06678
		0.0978	-0.06542	-0.06678	-0.07632	-0.06678
		0.09785	-0.06678	-0.06814	-0.07496	-0.06814
		0.0979	-0.06678	-0.06678	-0.07632	-0.06814
		0.09795	-0.06405	-0.06405	-0.07359	-0.06678
		0.098	-0.06814	-0.06814	-0.07632	-0.06678
		0.09805	-0.06814	-0.06678	-0.07632	-0.06814
		0.0981	-0.06542	-0.06542	-0.07496	-0.06814
		0.09815	-0.06814	-0.06542	-0.07632	-0.06678
		0.0982	-0.06678	-0.06678	-0.07632	-0.06814
		0.09825	-0.06678	-0.06814	-0.07496	-0.06951
		0.0983	-0.06678	-0.06814	-0.07359	-0.06678
		0.09835	-0.06542	-0.06542	-0.07496	-0.06678
		0.0984	-0.06814	-0.06678	-0.07632	-0.06678
		0.09845	-0.06814	-0.06405	-0.07359	-0.06814
		0.0985	-0.06814	-0.06405	-0.07496	-0.06678
		0.09855	-0.06678	-0.06678	-0.07359	-0.06678
		0.0986	-0.06951	-0.06678	-0.07496	-0.06678
		0.09865	-0.06542	-0.06269	-0.07496	-0.07087
		0.0987	-0.06678	-0.06542	-0.07496	-0.06678
		0.09875	-0.06678	-0.06405	-0.07632	-0.06814
		0.0988	-0.06814	-0.06542	-0.07496	-0.06814
		0.09885	-0.06678	-0.06133	-0.07496	-0.06951
		0.0989	-0.06678	-0.06542	-0.07496	-0.06814
		0.09895	-0.06678	-0.06542	-0.07359	-0.06814
		0.099	-0.06814	-0.06269	-0.07632	-0.06405
		0.09905	-0.06814	-0.06269	-0.07359	-0.06678
		0.0991	-0.06814	-0.06269	-0.07768	-0.06814
		0.09915	-0.06814	-0.06405	-0.07359	-0.06951
		0.0992	-0.06814	-0.06269	-0.07359	-0.06542
		0.09925	-0.06814	-0.06269	-0.07359	-0.06814
		0.0993	-0.06814	-0.06542	-0.07496	-0.06678
		0.09935	-0.06405	-0.06542	-0.07632	-0.06678
		0.0994	-0.06542	-0.06405	-0.07768	-0.06405
		0.09945	-0.06542	-0.06542	-0.07496	-0.06814
		0.0995	-0.06678	-0.06678	-0.07632	-0.06678
		0.09955	-0.06542	-0.06269	-0.07496	-0.06542
		0.0996	-0.06542	-0.06542	-0.07768	-0.06678
		0.09965	-0.06542	-0.06678	-0.07496	-0.06405
		0.0997	-0.06542	-0.06405	-0.07632	-0.06542
		0.09975	-0.06542	-0.06269	-0.07496	-0.06678
		0.0998	-0.06542	-0.06542	-0.07632	-0.06951
		0.09985	-0.06542	-0.06405	-0.07768	-0.06814
		0.0999	-0.06814	-0.06542	-0.07632	-0.06678
[truncated: 198,003+ more rows]

## Sheet: Supplementary Figure 17
Supplementary Figure 17
		tempearture	H2O2-1	H2O2-2	H2O2-3
		20	1675	1809	1708.5
		40	1943	1876	1876
		60	1172.5	1239.5	1105.5
		80	335	201	234.5

## Sheet: Supplementary Figure 18
Supplementary Figure 18		Potential	GC	PM-CDs-30
	Data 1	0.5	0.0007783	0.00527
		0.499	0.0006596	0.00498
		0.498	0.0006161	0.00481
		0.497	0.0005919	0.00468
		0.496	0.0005713	0.00456
		0.495	0.0005525	0.00446
		0.494	0.0005354	0.00436
		0.493	0.0005201	0.00427
		0.492	0.0005052	0.00419
		0.491	0.0004936	0.0041
		0.49	0.0004791	0.00402
		0.489	0.0004677	0.00394
		0.488	0.0004555	0.00386								Time	H2O2-1	H2O2-2
		0.487	0.000445	0.00379
		0.486	0.0004345	0.00372							Data 2	0	50	50
		0.485	0.0004236	0.00365								6	44.72	46.73
		0.484	0.0004134	0.00358								12	42.71	41.71
		0.483	0.0004041	0.00351								24	35.12	36.68
		0.482	0.0003948	0.00345
		0.481	0.0003862	0.00339
		0.48	0.0003775	0.00332
		0.479	0.0003684	0.00326
		0.478	0.0003602	0.00321
		0.477	0.0003525	0.00315
		0.476	0.0003456	0.00309
		0.475	0.0003373	0.00304
		0.474	0.0003301	0.00299
		0.473	0.0003233	0.00294
		0.472	0.0003161	0.00289
		0.471	0.0003096	0.00284
		0.47	0.0003032	0.00279
		0.469	0.0002979	0.00274
		0.468	0.00029	0.0027
		0.467	0.0002851	0.00265
		0.466	0.0002792	0.00261
		0.465	0.0002735	0.00257
		0.464	0.0002666	0.00252
		0.463	0.0002615	0.00248
		0.462	0.0002561	0.00244
		0.461	0.0002498	0.0024
		0.46	0.0002447	0.00236
		0.459	0.0002404	0.00232
		0.458	0.0002344	0.00228
		0.457	0.0002303	0.00224
		0.456	0.0002246	0.00221
		0.455	0.00022	0.00217
		0.454	0.0002145	0.00214
		0.453	0.0002098	0.00211
		0.452	0.0002053	0.00208
		0.451	0.0002007	0.00204
		0.45	0.0001956	0.00201
		0.449	0.0001921	0.00198
		0.448	0.0001871	0.00195
		0.447	0.0001827	0.00191
		0.446	0.0001785	0.00188
		0.445	0.0001742	0.00185
		0.444	0.0001696	0.00182
		0.443	0.0001669	0.00179
		0.442	0.000162	0.00177
		0.441	0.0001588	0.00174
		0.44	0.0001549	0.00171
		0.439	0.0001509	0.00168
		0.438	0.000148	0.00165
		0.437	0.0001428	0.00163
		0.436	0.0001416	0.0016
		0.435	0.0001367	0.00158
		0.434	0.0001333	0.00155
		0.433	0.0001286	0.00153
		0.432	0.0001267	0.0015
		0.431	0.0001233	0.00148
		0.43	0.0001213	0.00145
		0.429	0.0001165	0.00143
		0.428	0.0001136	0.00141
		0.427	0.0001108	0.00138
		0.426	0.0001077	0.00136
		0.425	0.0001055	0.00134
		0.424	0.0001028	0.00132
		0.423	9.979e-05	0.00129
		0.422	9.752e-05	0.00127
		0.421	9.506e-05	0.00125
		0.42	9.152e-05	0.00123
		0.419	8.846e-05	0.00121
		0.418	8.581e-05	0.00119
		0.417	8.275e-05	0.00117
		0.416	8.059e-05	0.00115
		0.415	7.813e-05	0.00113
		0.414	7.625e-05	0.00112
		0.413	7.369e-05	0.0011
		0.412	7.153e-05	0.00108
		0.411	6.907e-05	0.00106
		0.41	6.611e-05	0.00104
		0.409	6.276e-05	0.00102
		0.408	6.158e-05	0.001
		0.407	5.892e-05	0.0009886
		0.406	5.666e-05	0.0009733
		0.405	5.371e-05	0.0009558
		0.404	5.233e-05	0.0009407
		0.403	5.046e-05	0.000924
		0.402	4.849e-05	0.0009086
		0.401	4.593e-05	0.0008922
		0.4	4.406e-05	0.0008765
		0.399	4.218e-05	0.0008597
		0.398	4.041e-05	0.0008454
		0.397	3.765e-05	0.0008292
		0.396	3.569e-05	0.0008146
		0.395	3.411e-05	0.0007995
		0.394	3.204e-05	0.0007854
		0.393	3.017e-05	0.0007712
		0.392	2.86e-05	0.000758
		0.391	2.712e-05	0.0007435
		0.39	2.525e-05	0.0007298
		0.389	2.407e-05	0.0007175
		0.388	2.17e-05	0.0007039
		0.387	2.013e-05	0.0006897
		0.386	1.904e-05	0.0006766
		0.385	1.737e-05	0.0006635
		0.384	1.501e-05	0.0006514
		0.383	1.323e-05	0.0006376
		0.382	1.176e-05	0.0006257
		0.381	9.788e-06	0.0006138
		0.38	7.917e-06	0.0006008
		0.379	7.622e-06	0.0005889
		0.378	5.751e-06	0.0005756
		0.377	4.471e-06	0.0005637
		0.376	2.403e-06	0.0005526
		0.375	1.516e-06	0.0005407
		0.374	-2.56e-07	0.0005296
		0.373	-1.93e-06	0.0005187
		0.372	-3.013e-06	0.0005073
		0.371	-4.786e-06	0.0004959
		0.37	-6.263e-06	0.0004849
		0.369	-8.331e-06	0.0004745
		0.368	-9.512e-06	0.0004637
		0.367	-1.04e-05	0.0004532
		0.366	-1.178e-05	0.0004429
		0.365	-1.306e-05	0.0004314
		0.364	-1.414e-05	0.0004218
		0.363	-1.542e-05	0.0004111
		0.362	-1.759e-05	0.000401
		0.361	-1.759e-05	0.0003927
		0.36	-1.956e-05	0.0003824
		0.359	-2.074e-05	0.0003714
		0.358	-2.192e-05	0.000362
		0.357	-2.34e-05	0.0003524
		0.356	-2.537e-05	0.0003429
		0.355	-2.635e-05	0.0003328
		0.354	-2.773e-05	0.000324
		0.353	-2.734e-05	0.0003162
		0.352	-2.901e-05	0.000306
		0.351	-3.088e-05	0.0002973
		0.35	-3.167e-05	0.0002885
		0.349	-3.285e-05	0.0002794
		0.348	-3.423e-05	0.0002704
		0.347	-3.482e-05	0.0002628
		0.346	-3.669e-05	0.0002537
		0.345	-3.846e-05	0.000244
		0.344	-3.925e-05	0.0002358
		0.343	-4.092e-05	0.0002269
		0.342	-4.161e-05	0.0002185
		0.341	-4.25e-05	0.0002097
		0.34	-4.279e-05	0.0002013
		0.339	-4.398e-05	0.0001927
		0.338	-4.535e-05	0.000184
		0.337	-4.683e-05	0.0001768
		0.336	-4.762e-05	0.0001679
		0.335	-4.782e-05	0.0001592
		0.334	-5.018e-05	0.0001518
		0.333	-5.107e-05	0.0001421
		0.332	-5.254e-05	0.0001346
		0.331	-5.333e-05	0.0001282
		0.33	-5.382e-05	0.0001195
		0.329	-5.579e-05	0.0001124
		0.328	-5.619e-05	0.0001051
		0.327	-5.747e-05	9.693e-05
		0.326	-5.924e-05	8.984e-05
		0.325	-6.022e-05	8.266e-05
		0.324	-6.081e-05	7.645e-05
		0.323	-6.16e-05	6.867e-05
		0.322	-6.347e-05	6.119e-05
		0.321	-6.397e-05	5.479e-05
		0.32	-6.534e-05	4.77e-05
		0.319	-6.584e-05	4.081e-05
		0.318	-6.662e-05	3.441e-05
		0.317	-6.83e-05	2.682e-05
		0.316	-6.918e-05	2.082e-05
		0.315	-7.027e-05	1.52e-05
		0.314	-7.165e-05	8.705e-06
		0.313	-7.214e-05	1.812e-06
		0.312	-7.302e-05	-4.392e-06
		0.311	-7.371e-05	-1.089e-05
		0.31	-7.44e-05	-1.591e-05
		0.309	-7.559e-05	-2.202e-05
		0.308	-7.667e-05	-2.763e-05
		0.307	-7.943e-05	-3.57e-05
		0.306	-7.943e-05	-4.083e-05
		0.305	-8.041e-05	-4.555e-05
		0.304	-8.208e-05	-5.205e-05
		0.303	-8.238e-05	-5.875e-05
		0.302	-8.346e-05	-6.397e-05
		0.301	-8.455e-05	-7.027e-05
		0.3	-8.563e-05	-7.667e-05
		0.299	-8.642e-05	-8.189e-05
		0.298	-8.671e-05	-8.839e-05
		0.297	-8.681e-05	-9.459e-05
		0.296	-8.927e-05	-0.0001006
		0.295	-8.986e-05	-0.0001065
		0.294	-8.976e-05	-0.0001116
		0.293	-9.065e-05	-0.0001183
		0.292	-9.232e-05	-0.0001244
		0.291	-9.301e-05	-0.0001295
		0.29	-9.459e-05	-0.0001353
		0.289	-9.469e-05	-0.0001413
		0.288	-9.607e-05	-0.000148
		0.287	-9.685e-05	-0.0001541
		0.286	-9.794e-05	-0.0001584
		0.285	-9.833e-05	-0.0001648
		0.284	-0.0001002	-0.0001702
		0.283	-9.981e-05	-0.0001757
		0.282	-0.000102	-0.0001805
		0.281	-0.0001026	-0.0001852
		0.28	-0.0001036	-0.0001906
		0.279	-0.0001054	-0.0001955
		0.278	-0.0001059	-0.0001992
		0.277	-0.0001062	-0.0002062
		0.276	-0.0001075	-0.0002105
		0.275	-0.0001076	-0.0002155
		0.274	-0.0001092	-0.0002202
		0.273	-0.00011	-0.000224
		0.272	-0.0001109	-0.0002284
		0.271	-0.0001117	-0.0002332
		0.27	-0.0001126	-0.0002377
		0.269	-0.0001132	-0.0002428
		0.268	-0.0001151	-0.0002477
		0.267	-0.0001151	-0.0002519
		0.266	-0.0001162	-0.0002575
		0.265	-0.0001168	-0.0002624
		0.264	-0.0001175	-0.0002667
		0.263	-0.0001179	-0.0002721
		0.262	-0.0001192	-0.000276
		0.261	-0.0001206	-0.0002811
		0.26	-0.0001215	-0.0002858
		0.259	-0.0001209	-0.0002907
		0.258	-0.0001232	-0.0002961
		0.257	-0.0001238	-0.0002995
		0.256	-0.0001251	-0.0003057
		0.255	-0.0001256	-0.0003109
		0.254	-0.0001253	-0.0003156
		0.253	-0.0001275	-0.0003212
		0.252	-0.0001286	-0.0003259
		0.251	-0.0001291	-0.0003309
		0.25	-0.0001296	-0.0003372
		0.249	-0.0001303	-0.0003416
		0.248	-0.0001325	-0.0003465
		0.247	-0.0001325	-0.0003511
		0.246	-0.0001333	-0.0003557
		0.245	-0.0001332	-0.0003609
		0.244	-0.0001353	-0.0003659
		0.243	-0.0001361	-0.000371
		0.242	-0.0001364	-0.000376
		0.241	-0.0001371	-0.0003807
		0.24	-0.0001382	-0.000386
		0.239	-0.0001391	-0.0003908
		0.238	-0.0001397	-0.0003957
		0.237	-0.000141	-0.0004016
		0.236	-0.000141	-0.0004067
		0.235	-0.0001418	-0.0004116
		0.234	-0.0001427	-0.0004156
		0.233	-0.0001433	-0.0004213
		0.232	-0.0001444	-0.0004252
		0.231	-0.0001456	-0.0004303
		0.23	-0.0001463	-0.0004346
		0.229	-0.0001475	-0.0004408
		0.228	-0.000147	-0.0004467
		0.227	-0.0001477	-0.0004503
		0.226	-0.0001495	-0.0004555
		0.225	-0.0001498	-0.0004599
		0.224	-0.0001525	-0.0004649
		0.223	-0.0001526	-0.0004691
		0.222	-0.0001521	-0.0004739
		0.221	-0.0001531	-0.0004788
		0.22	-0.0001532	-0.0004835
		0.219	-0.0001543	-0.0004874
		0.218	-0.0001563	-0.0004948
		0.217	-0.0001569	-0.0004996
		0.216	-0.0001585	-0.0005029
		0.215	-0.0001576	-0.0005096
		0.214	-0.0001589	-0.000514
		0.213	-0.0001597	-0.00052
		0.212	-0.00016	-0.0005245
		0.211	-0.0001619	-0.0005303
		0.21	-0.0001624	-0.0005341
		0.209	-0.0001622	-0.0005392
		0.208	-0.0001634	-0.0005451
		0.207	-0.0001631	-0.0005505
		0.206	-0.0001652	-0.0005542
		0.205	-0.0001662	-0.0005605
		0.204	-0.0001677	-0.0005664
		0.203	-0.0001667	-0.0005718
		0.202	-0.0001687	-0.0005772
		0.201	-0.0001698	-0.0005816
		0.2	-0.0001704	-0.0005859
		0.199	-0.0001708	-0.0005904
		0.198	-0.0001719	-0.0005965
		0.197	-0.0001726	-0.0006012
		0.196	-0.0001738	-0.000605
		0.195	-0.0001747	-0.0006099
		0.194	-0.0001749	-0.0006147
		0.193	-0.0001758	-0.0006195
		0.192	-0.0001768	-0.0006249
		0.191	-0.0001779	-0.0006299
		0.19	-0.0001781	-0.0006333
		0.189	-0.0001789	-0.0006382
		0.188	-0.0001799	-0.0006426
		0.187	-0.0001791	-0.0006464
		0.186	-0.000181	-0.0006513
		0.185	-0.000182	-0.0006554
		0.184	-0.0001819	-0.0006593
		0.183	-0.000183	-0.0006635
		0.182	-0.0001831	-0.0006669
		0.181	-0.0001845	-0.0006716
		0.18	-0.0001841	-0.0006749
		0.179	-0.0001856	-0.0006789
		0.178	-0.0001873	-0.0006835
		0.177	-0.0001877	-0.0006868
		0.176	-0.0001878	-0.0006904
		0.175	-0.000189	-0.0006947
		0.174	-0.0001908	-0.0006976
		0.173	-0.0001901	-0.0007021
		0.172	-0.0001914	-0.0007057
		0.171	-0.0001917	-0.0007085
		0.17	-0.0001928	-0.0007119
		0.169	-0.0001937	-0.0007148
		0.168	-0.0001945	-0.0007182
		0.167	-0.0001946	-0.000722
		0.166	-0.0001951	-0.0007254
		0.165	-0.0001972	-0.0007283
		0.164	-0.0001975	-0.0007308
		0.163	-0.0001978	-0.0007337
		0.162	-0.0001993	-0.000737
		0.161	-0.0002	-0.0007387
		0.16	-0.0002006	-0.0007419
		0.159	-0.0002014	-0.0007454
		0.158	-0.0002026	-0.0007464
		0.157	-0.0002023	-0.00075
		0.156	-0.0002039	-0.0007511
		0.155	-0.0002035	-0.0007534
		0.154	-0.0002051	-0.0007564
		0.153	-0.0002065	-0.0007585
		0.152	-0.0002068	-0.0007612
		0.151	-0.0002078	-0.0007627
		0.15	-0.0002078	-0.0007639
		0.149	-0.000209	-0.0007657
		0.148	-0.00021	-0.0007671
		0.147	-0.0002116	-0.0007698
		0.146	-0.0002112	-0.0007722
		0.145	-0.0002114	-0.0007733
		0.144	-0.000213	-0.0007751
		0.143	-0.0002133	-0.0007759
		0.142	-0.0002133	-0.0007771
		0.141	-0.0002152	-0.0007785
		0.14	-0.0002154	-0.0007807
		0.139	-0.0002163	-0.0007808
		0.138	-0.0002168	-0.0007827
		0.137	-0.0002177	-0.0007836
		0.136	-0.0002188	-0.0007851
		0.135	-0.0002201	-0.0007862
		0.134	-0.0002204	-0.0007871
		0.133	-0.0002215	-0.0007878
		0.132	-0.0002227	-0.000789
		0.131	-0.0002231	-0.0007904
		0.13	-0.0002241	-0.0007911
		0.129	-0.0002245	-0.0007924
		0.128	-0.0002251	-0.0007924
		0.127	-0.0002261	-0.0007938
		0.126	-0.0002269	-0.0007937
		0.125	-0.0002283	-0.0007943
		0.124	-0.0002287	-0.0007953
		0.123	-0.0002284	-0.0007955
		0.122	-0.0002306	-0.0007969
		0.121	-0.0002313	-0.0007976
		0.12	-0.000232	-0.0007982
		0.119	-0.0002333	-0.0007982
		0.118	-0.0002335	-0.0007994
		0.117	-0.0002352	-0.0007995
		0.116	-0.0002358	-0.0008003
		0.115	-0.0002359	-0.0008007
		0.114	-0.0002379	-0.0008021
		0.113	-0.0002375	-0.0008015
		0.112	-0.0002396	-0.0008024
		0.111	-0.0002399	-0.0008039
		0.11	-0.0002406	-0.0008023
		0.109	-0.0002421	-0.0008048
		0.108	-0.0002423	-0.0008056
		0.107	-0.0002426	-0.0008052
		0.106	-0.0002439	-0.0008064
		0.105	-0.0002442	-0.0008064
		0.104	-0.0002457	-0.0008076
		0.103	-0.0002469	-0.0008076
		0.102	-0.0002491	-0.0008097
		0.101	-0.0002492	-0.0008093
		0.1	-0.0002503	-0.0008099
		0.099	-0.0002515	-0.0008101
		0.098	-0.0002528	-0.0008125
		0.097	-0.0002533	-0.0008118
		0.096	-0.0002544	-0.0008124
		0.095	-0.0002559	-0.0008143
		0.094	-0.0002549	-0.0008131
		0.093	-0.0002572	-0.0008154
		0.092	-0.0002586	-0.0008143
		0.091	-0.0002585	-0.0008163
		0.09	-0.0002596	-0.0008181
		0.089	-0.0002604	-0.0008177
		0.088	-0.0002625	-0.000819
		0.087	-0.0002628	-0.0008196
		0.086	-0.0002634	-0.0008191
		0.085	-0.0002644	-0.0008203
		0.084	-0.0002653	-0.0008203
		0.083	-0.0002672	-0.0008222
		0.082	-0.0002685	-0.0008233
		0.081	-0.0002696	-0.0008228
		0.08	-0.0002705	-0.0008247
		0.079	-0.0002715	-0.0008256
		0.078	-0.000272	-0.000826
		0.077	-0.0002745	-0.000827
		0.076	-0.000275	-0.0008288
		0.075	-0.0002756	-0.0008296
		0.074	-0.0002765	-0.0008308
		0.073	-0.0002788	-0.000831
		0.072	-0.0002796	-0.0008318
		0.071	-0.0002806	-0.0008328
		0.07	-0.0002812	-0.0008344
		0.069	-0.0002817	-0.0008354
		0.068	-0.0002835	-0.0008367
		0.067	-0.0002847	-0.0008377
		0.066	-0.0002861	-0.0008384
		0.065	-0.0002859	-0.0008391
		0.064	-0.0002874	-0.0008408
		0.063	-0.0002889	-0.0008434
		0.062	-0.0002897	-0.0008437
		0.061	-0.00029	-0.000845
		0.06	-0.0002909	-0.0008466
		0.059	-0.0002928	-0.0008472
		0.058	-0.0002931	-0.0008503
		0.057	-0.000295	-0.0008506
		0.056	-0.000296	-0.0008516
		0.055	-0.0002968	-0.0008529
		0.054	-0.0002974	-0.0008538
		0.053	-0.0002993	-0.0008558
		0.052	-0.0003	-0.0008572
		0.051	-0.0003016	-0.0008594
		0.05	-0.000303	-0.0008603
		0.049	-0.0003027	-0.0008612
		0.048	-0.0003035	-0.0008628
		0.047	-0.0003053	-0.0008638
		0.046	-0.0003055	-0.0008654
		0.045	-0.0003081	-0.0008671
		0.044	-0.0003082	-0.000869
		0.043	-0.0003086	-0.0008707
		0.042	-0.0003102	-0.0008715
		0.041	-0.0003109	-0.0008729
		0.04	-0.0003111	-0.0008756
		0.039	-0.0003136	-0.000877
		0.038	-0.0003141	-0.0008781
		0.037	-0.0003148	-0.0008809
		0.036	-0.0003171	-0.0008805
		0.035	-0.0003175	-0.0008826
		0.034	-0.0003179	-0.0008842
		0.033	-0.0003186	-0.0008857
		0.032	-0.0003196	-0.0008876
		0.031	-0.0003204	-0.0008893
		0.03	-0.0003218	-0.0008902
		0.029	-0.0003222	-0.0008921
		0.028	-0.0003234	-0.0008942
		0.027	-0.0003237	-0.0008945
		0.026	-0.0003256	-0.0008969
		0.025	-0.0003261	-0.000899
		0.024	-0.0003267	-0.0009007
		0.023	-0.0003282	-0.0009026
		0.022	-0.0003288	-0.0009037
		0.021	-0.0003293	-0.0009056
		0.02	-0.0003304	-0.0009076
		0.019	-0.0003303	-0.0009093
		0.018	-0.0003321	-0.0009116
		0.017	-0.000332	-0.0009128
		0.016	-0.0003337	-0.0009147
		0.015	-0.0003347	-0.0009169
		0.014	-0.0003356	-0.0009179
		0.013	-0.000335	-0.0009199
		0.012	-0.000337	-0.0009215
		0.011	-0.000337	-0.0009234
		0.01	-0.0003393	-0.0009266
		0.009	-0.0003396	-0.0009279
		0.008	-0.0003399	-0.0009297
		0.007	-0.0003413	-0.000932
		0.006	-0.0003427	-0.0009333
		0.005	-0.0003425	-0.0009359
		0.004	-0.0003433	-0.0009374
		0.003	-0.0003439	-0.0009387
		0.002	-0.0003456	-0.0009404
		0.001	-0.0003461	-0.0009431
		0	-0.0003489	-0.0009479
		-0.001	-0.0003499	-0.0009502
		-0.002	-0.0003497	-0.0009508
		-0.003	-0.0003518	-0.0009536
		-0.004	-0.0003511	-0.0009551
		-0.005	-0.0003514	-0.0009563
		-0.006	-0.0003536	-0.0009598
		-0.007	-0.0003536	-0.0009611
		-0.008	-0.0003543	-0.000963
		-0.009	-0.0003558	-0.0009653
		-0.01	-0.0003553	-0.0009669
		-0.011	-0.0003565	-0.0009699
		-0.012	-0.0003569	-0.000971
		-0.013	-0.0003579	-0.0009733
		-0.014	-0.0003595	-0.0009759
		-0.015	-0.0003598	-0.0009767
		-0.016	-0.0003595	-0.0009801
		-0.017	-0.0003617	-0.0009816
		-0.018	-0.0003616	-0.0009845
		-0.019	-0.0003627	-0.0009874
		-0.02	-0.0003641	-0.0009898
		-0.021	-0.000364	-0.0009911
		-0.022	-0.0003663	-0.0009941
		-0.023	-0.0003664	-0.0009963
		-0.024	-0.000366	-0.0009981
		-0.025	-0.0003676	-0.001
		-0.026	-0.0003684	-0.001
		-0.027	-0.0003699	-0.00101
		-0.028	-0.0003701	-0.00101
		-0.029	-0.0003712	-0.00101
		-0.03	-0.0003715	-0.00101
		-0.031	-0.0003729	-0.00102
		-0.032	-0.0003732	-0.00102
		-0.033	-0.0003738	-0.00102
		-0.034	-0.0003743	-0.00102
		-0.035	-0.0003748	-0.00103
		-0.036	-0.0003755	-0.00103
		-0.037	-0.0003762	-0.00103
		-0.038	-0.000378	-0.00103
		-0.039	-0.0003781	-0.00104
		-0.04	-0.0003777	-0.00104
		-0.041	-0.0003796	-0.00104
		-0.042	-0.0003805	-0.00105
		-0.043	-0.000382	-0.00105
		-0.044	-0.0003829	-0.00105
		-0.045	-0.0003831	-0.00105
		-0.046	-0.0003837	-0.00106
		-0.047	-0.0003848	-0.00106
		-0.048	-0.0003852	-0.00107
		-0.049	-0.0003861	-0.00107
		-0.05	-0.0003869	-0.00107
		-0.051	-0.0003879	-0.00107
		-0.052	-0.0003896	-0.00108
		-0.053	-0.0003887	-0.00108
		-0.054	-0.0003897	-0.00108
		-0.055	-0.0003909	-0.00109
		-0.056	-0.0003914	-0.00109
		-0.057	-0.0003919	-0.00109
		-0.058	-0.000393	-0.0011
		-0.059	-0.0003932	-0.0011
		-0.06	-0.0003946	-0.0011
		-0.061	-0.000395	-0.00111
		-0.062	-0.0003965	-0.00111
		-0.063	-0.0003971	-0.00111
		-0.064	-0.0003986	-0.00112
		-0.065	-0.0003989	-0.00112
		-0.066	-0.0003995	-0.00113
		-0.067	-0.0004004	-0.00113
		-0.068	-0.0004015	-0.00113
		-0.069	-0.0004012	-0.00114
		-0.07	-0.0004025	-0.00114
		-0.071	-0.0004041	-0.00115
		-0.072	-0.0004048	-0.00115
		-0.073	-0.0004058	-0.00115
		-0.074	-0.0004054	-0.00116
		-0.075	-0.0004061	-0.00116
		-0.076	-0.0004067	-0.00116
		-0.077	-0.0004081	-0.00117
		-0.078	-0.0004097	-0.00117
		-0.079	-0.0004106	-0.00118
		-0.08	-0.0004108	-0.00118
		-0.081	-0.0004114	-0.00118
		-0.082	-0.0004116	-0.00119
		-0.083	-0.0004127	-0.0012
		-0.084	-0.0004141	-0.0012
		-0.085	-0.0004147	-0.0012
		-0.086	-0.0004158	-0.00121
		-0.087	-0.0004164	-0.00121
		-0.088	-0.0004182	-0.00121
		-0.089	-0.0004181	-0.00122
		-0.09	-0.0004192	-0.00123
		-0.091	-0.00042	-0.00123
		-0.092	-0.0004211	-0.00123
		-0.093	-0.000422	-0.00124
		-0.094	-0.0004226	-0.00125
		-0.095	-0.0004225	-0.00125
		-0.096	-0.0004248	-0.00125
		-0.097	-0.0004254	-0.00126
		-0.098	-0.0004256	-0.00126
		-0.099	-0.0004275	-0.00127
		-0.1	-0.0004272	-0.00127
		-0.101	-0.0004286	-0.00128
		-0.102	-0.0004298	-0.00129
		-0.103	-0.0004312	-0.00129
		-0.104	-0.0004314	-0.0013
		-0.105	-0.0004328	-0.0013
		-0.106	-0.0004327	-0.00131
		-0.107	-0.0004339	-0.00131
		-0.108	-0.0004353	-0.00132
		-0.109	-0.0004353	-0.00133
		-0.11	-0.0004363	-0.00133
		-0.111	-0.0004369	-0.00133
		-0.112	-0.0004372	-0.00134
		-0.113	-0.000439	-0.00135
		-0.114	-0.0004393	-0.00135
		-0.115	-0.0004405	-0.00136
		-0.116	-0.000441	-0.00137
		-0.117	-0.0004429	-0.00137
		-0.118	-0.0004438	-0.00138
		-0.119	-0.0004432	-0.00138
		-0.12	-0.0004445	-0.00139
		-0.121	-0.0004461	-0.0014
		-0.122	-0.0004467	-0.0014
		-0.123	-0.0004472	-0.00141
		-0.124	-0.0004481	-0.00142
		-0.125	-0.0004486	-0.00142
		-0.126	-0.0004502	-0.00143
		-0.127	-0.00045	-0.00143
		-0.128	-0.0004517	-0.00144
		-0.129	-0.0004526	-0.00145
		-0.13	-0.000453	-0.00145
		-0.131	-0.0004547	-0.00146
		-0.132	-0.0004562	-0.00147
		-0.133	-0.0004566	-0.00148
		-0.134	-0.0004574	-0.00148
		-0.135	-0.0004584	-0.00149
		-0.136	-0.0004589	-0.0015
		-0.137	-0.0004606	-0.0015
		-0.138	-0.0004605	-0.00151
		-0.139	-0.0004615	-0.00152
		-0.14	-0.0004632	-0.00152
		-0.141	-0.0004637	-0.00153
		-0.142	-0.0004647	-0.00154
		-0.143	-0.000466	-0.00154
		-0.144	-0.0004658	-0.00155
		-0.145	-0.0004675	-0.00156
		-0.146	-0.0004676	-0.00157
		-0.147	-0.0004692	-0.00157
		-0.148	-0.000469	-0.00158
		-0.149	-0.0004705	-0.00159
		-0.15	-0.0004715	-0.0016
		-0.151	-0.0004722	-0.0016
		-0.152	-0.0004726	-0.00161
		-0.153	-0.0004746	-0.00162
		-0.154	-0.000475	-0.00163
		-0.155	-0.0004766	-0.00164
		-0.156	-0.0004771	-0.00164
		-0.157	-0.0004785	-0.00165
		-0.158	-0.0004795	-0.00166
		-0.159	-0.0004795	-0.00167
		-0.16	-0.0004815	-0.00168
		-0.161	-0.0004815	-0.00168
		-0.162	-0.000482	-0.00169
		-0.163	-0.0004843	-0.0017
		-0.164	-0.000485	-0.0017
		-0.165	-0.0004845	-0.00171
		-0.166	-0.0004855	-0.00172
		-0.167	-0.0004876	-0.00173
		-0.168	-0.0004882	-0.00174
		-0.169	-0.0004889	-0.00175
		-0.17	-0.0004906	-0.00175
		-0.171	-0.0004912	-0.00176
		-0.172	-0.0004912	-0.00177
		-0.173	-0.0004923	-0.00178
		-0.174	-0.0004941	-0.00179
		-0.175	-0.0004949	-0.00179
		-0.176	-0.0004953	-0.0018
		-0.177	-0.0004969	-0.00181
		-0.178	-0.0004981	-0.00182
		-0.179	-0.0004993	-0.00182
		-0.18	-0.0004998	-0.00183
		-0.181	-0.0005008	-0.00184
		-0.182	-0.000502	-0.00185
		-0.183	-0.0005028	-0.00186
		-0.184	-0.000502	-0.00187
		-0.185	-0.0005035	-0.00188
		-0.186	-0.0005058	-0.00188
		-0.187	-0.0005063	-0.00189
		-0.188	-0.0005077	-0.0019
		-0.189	-0.0005079	-0.00191
		-0.19	-0.0005089	-0.00192
		-0.191	-0.0005092	-0.00193
		-0.192	-0.0005109	-0.00194
		-0.193	-0.000512	-0.00195
		-0.194	-0.000513	-0.00196
		-0.195	-0.0005134	-0.00197
		-0.196	-0.0005153	-0.00198
		-0.197	-0.0005159	-0.00198
		-0.198	-0.0005174	-0.00199
		-0.199	-0.0005172	-0.002
		-0.2	-0.0005188	-0.00201
		-0.201	-0.0005192	-0.00202
		-0.202	-0.0005203	-0.00203
		-0.203	-0.0005218	-0.00204
		-0.204	-0.0005228	-0.00205
		-0.205	-0.0005259	-0.00206
		-0.206	-0.0005264	-0.00207
		-0.207	-0.000527	-0.00208
		-0.208	-0.0005284	-0.00209
		-0.209	-0.0005296	-0.0021
		-0.21	-0.0005295	-0.00211
		-0.211	-0.0005313	-0.00212
		-0.212	-0.0005324	-0.00213
		-0.213	-0.0005332	-0.00214
		-0.214	-0.0005344	-0.00215
		-0.215	-0.0005354	-0.00216
		-0.216	-0.0005361	-0.00217
		-0.217	-0.0005375	-0.00218
		-0.218	-0.00054	-0.00219
		-0.219	-0.0005407	-0.0022
		-0.22	-0.0005425	-0.00221
		-0.221	-0.0005427	-0.00222
		-0.222	-0.0005442	-0.00223
		-0.223	-0.0005449	-0.00224
		-0.224	-0.0005467	-0.00225
		-0.225	-0.0005475	-0.00226
		-0.226	-0.0005482	-0.00227
		-0.227	-0.0005494	-0.00228
		-0.228	-0.0005519	-0.0023
		-0.229	-0.0005524	-0.0023
		-0.23	-0.0005541	-0.00232
		-0.231	-0.0005551	-0.00233
		-0.232	-0.0005572	-0.00234
		-0.233	-0.0005586	-0.00235
		-0.234	-0.0005589	-0.00236
		-0.235	-0.0005609	-0.00237
		-0.236	-0.0005622	-0.00238
		-0.237	-0.0005633	-0.0024
		-0.238	-0.0005654	-0.00241
		-0.239	-0.0005678	-0.00242
		-0.24	-0.0005682	-0.00243
		-0.241	-0.0005702	-0.00244
		-0.242	-0.0005709	-0.00245
		-0.243	-0.0005731	-0.00247
		-0.244	-0.0005753	-0.00248
		-0.245	-0.0005762	-0.00249
		-0.246	-0.0005788	-0.0025
		-0.247	-0.0005795	-0.00251
		-0.248	-0.0005815	-0.00252
		-0.249	-0.0005837	-0.00254
		-0.25	-0.0005848	-0.00255
		-0.251	-0.0005863	-0.00256
		-0.252	-0.0005872	-0.00258
		-0.253	-0.0005892	-0.00259
		-0.254	-0.000591	-0.0026
		-0.255	-0.0005927	-0.00261
		-0.256	-0.0005954	-0.00263
		-0.257	-0.0005978	-0.00264
		-0.258	-0.0005998	-0.00266
		-0.259	-0.0006016	-0.00267
		-0.26	-0.0006035	-0.00268
		-0.261	-0.0006038	-0.00269
		-0.262	-0.0006072	-0.00271
		-0.263	-0.0006101	-0.00272
		-0.264	-0.0006107	-0.00274
		-0.265	-0.0006124	-0.00275
		-0.266	-0.0006152	-0.00276
		-0.267	-0.0006164	-0.00278
		-0.268	-0.0006193	-0.00279
		-0.269	-0.0006208	-0.00281
		-0.27	-0.0006231	-0.00282
		-0.271	-0.0006247	-0.00284
		-0.272	-0.0006266	-0.00285
		-0.273	-0.0006297	-0.00287
		-0.274	-0.0006313	-0.00288
		-0.275	-0.0006342	-0.0029
		-0.276	-0.0006367	-0.00291
		-0.277	-0.0006375	-0.00293
		-0.278	-0.0006401	-0.00294
		-0.279	-0.0006432	-0.00296
		-0.28	-0.0006449	-0.00298
		-0.281	-0.0006485	-0.00299
		-0.282	-0.0006497	-0.00301
		-0.283	-0.0006523	-0.00302
		-0.284	-0.0006546	-0.00304
		-0.285	-0.0006562	-0.00306
		-0.286	-0.0006608	-0.00307
		-0.287	-0.0006617	-0.00309
		-0.288	-0.0006654	-0.00311
		-0.289	-0.0006687	-0.00313
		-0.29	-0.0006705	-0.00314
		-0.291	-0.0006734	-0.00316
		-0.292	-0.0006761	-0.00318
		-0.293	-0.0006778	-0.00319
		-0.294	-0.0006821	-0.00321
		-0.295	-0.0006839	-0.00323
		-0.296	-0.0006877	-0.00325
		-0.297	-0.0006908	-0.00327
		-0.298	-0.0006937	-0.00329
		-0.299	-0.0006974	-0.00331
		-0.3	-0.0006996	-0.00332
		-0.301	-0.0007024	-0.00334
		-0.302	-0.0007065	-0.00336
		-0.303	-0.0007087	-0.00338
		-0.304	-0.0007128	-0.0034
		-0.305	-0.0007175	-0.00342
		-0.306	-0.0007199	-0.00344
		-0.307	-0.0007251	-0.00346
		-0.308	-0.0007276	-0.00348
		-0.309	-0.0007306	-0.0035
		-0.31	-0.0007357	-0.00352
		-0.311	-0.0007386	-0.00355
		-0.312	-0.0007423	-0.00357
		-0.313	-0.0007458	-0.00359
		-0.314	-0.0007488	-0.00361
		-0.315	-0.0007533	-0.00363
		-0.316	-0.0007569	-0.00365
		-0.317	-0.0007603	-0.00367
		-0.318	-0.0007657	-0.00369
		-0.319	-0.0007691	-0.00372
		-0.32	-0.0007737	-0.00374
		-0.321	-0.0007775	-0.00376
		-0.322	-0.0007824	-0.00379
		-0.323	-0.0007867	-0.00381
		-0.324	-0.0007912	-0.00383
		-0.325	-0.0007954	-0.00386
		-0.326	-0.0008002	-0.00388
		-0.327	-0.0008057	-0.0039
		-0.328	-0.0008095	-0.00393
		-0.329	-0.0008141	-0.00395
		-0.33	-0.0008182	-0.00397
		-0.331	-0.0008235	-0.004
		-0.332	-0.0008286	-0.00403
		-0.333	-0.0008333	-0.00405
		-0.334	-0.0008392	-0.00408
		-0.335	-0.0008435	-0.0041
		-0.336	-0.0008485	-0.00413
		-0.337	-0.0008537	-0.00415
		-0.338	-0.000859	-0.00418
		-0.339	-0.0008636	-0.00421
		-0.34	-0.00087	-0.00423
		-0.341	-0.0008735	-0.00426
		-0.342	-0.0008798	-0.00429
		-0.343	-0.0008844	-0.00432
		-0.344	-0.0008897	-0.00434
		-0.345	-0.0008961	-0.00437
		-0.346	-0.0009008	-0.0044
		-0.347	-0.0009069	-0.00443
		-0.348	-0.0009129	-0.00445
		-0.349	-0.0009193	-0.00448
		-0.35	-0.0009246	-0.00451
		-0.351	-0.00093	-0.00454
		-0.352	-0.0009363	-0.00457
		-0.353	-0.000943	-0.0046
		-0.354	-0.0009493	-0.00463
		-0.355	-0.0009553	-0.00466
		-0.356	-0.0009619	-0.00469
		-0.357	-0.0009677	-0.00472
		-0.358	-0.0009742	-0.00475
		-0.359	-0.0009805	-0.00478
		-0.36	-0.0009869	-0.00481
		-0.361	-0.0009931	-0.00484
		-0.362	-0.001	-0.00488
		-0.363	-0.00101	-0.00491
		-0.364	-0.00101	-0.00494
		-0.365	-0.00102	-0.00497
		-0.366	-0.00103	-0.005
		-0.367	-0.00103	-0.00504
		-0.368	-0.00104	-0.00507
		-0.369	-0.00105	-0.00511
		-0.37	-0.00106	-0.00514
		-0.371	-0.00106	-0.00517
		-0.372	-0.00107	-0.00521
		-0.373	-0.00108	-0.00524
		-0.374	-0.00109	-0.00528
		-0.375	-0.00109	-0.00531
		-0.376	-0.0011	-0.00534
		-0.377	-0.00111	-0.00538
		-0.378	-0.00112	-0.00542
		-0.379	-0.00113	-0.00545
		-0.38	-0.00113	-0.00549
		-0.381	-0.00114	-0.00553
		-0.382	-0.00115	-0.00556
		-0.383	-0.00116	-0.0056
		-0.384	-0.00117	-0.00564
		-0.385	-0.00118	-0.00567
		-0.386	-0.00119	-0.00571
		-0.387	-0.00119	-0.00575
		-0.388	-0.0012	-0.00578
		-0.389	-0.00121	-0.00582
		-0.39	-0.00122	-0.00586
		-0.391	-0.00123	-0.0059
		-0.392	-0.00124	-0.00594
		-0.393	-0.00125	-0.00598
		-0.394	-0.00126	-0.00602
		-0.395	-0.00127	-0.00606
		-0.396	-0.00127	-0.0061
		-0.397	-0.00129	-0.00614
		-0.398	-0.0013	-0.00618
		-0.399	-0.00131	-0.00622
		-0.4	-0.00132	-0.00626
		-0.401	-0.00133	-0.00631
		-0.402	-0.00133	-0.00635
		-0.403	-0.00135	-0.00639
		-0.404	-0.00136	-0.00643
		-0.405	-0.00137	-0.00647
		-0.406	-0.00138	-0.00652
		-0.407	-0.00139	-0.00656
		-0.408	-0.0014	-0.00661
		-0.409	-0.00141	-0.00665
		-0.41	-0.00143	-0.0067
		-0.411	-0.00144	-0.00674
		-0.412	-0.00145	-0.00679
		-0.413	-0.00146	-0.00683
		-0.414	-0.00147	-0.00688
		-0.415	-0.00148	-0.00692
		-0.416	-0.00149	-0.00697
		-0.417	-0.00151	-0.00701
		-0.418	-0.00152	-0.00706
		-0.419	-0.00153	-0.00711
		-0.42	-0.00154	-0.00715
		-0.421	-0.00155	-0.0072
		-0.422	-0.00157	-0.00724
		-0.423	-0.00158	-0.00729
		-0.424	-0.00159	-0.00734
		-0.425	-0.0016	-0.00738
		-0.426	-0.00162	-0.00743
		-0.427	-0.00163	-0.00748
		-0.428	-0.00165	-0.00753
		-0.429	-0.00166	-0.00758
		-0.43	-0.00167	-0.00762
		-0.431	-0.00169	-0.00767
		-0.432	-0.0017	-0.00773
		-0.433	-0.00171	-0.00778
		-0.434	-0.00173	-0.00783
		-0.435	-0.00174	-0.00788
		-0.436	-0.00176	-0.00793
		-0.437	-0.00177	-0.00798
		-0.438	-0.00179	-0.00803
		-0.439	-0.0018	-0.00808
		-0.44	-0.00181	-0.00813
		-0.441	-0.00183	-0.00818
		-0.442	-0.00184	-0.00823
		-0.443	-0.00186	-0.00828
		-0.444	-0.00188	-0.00834
		-0.445	-0.00189	-0.00839
		-0.446	-0.00191	-0.00844
		-0.447	-0.00192	-0.00849
		-0.448	-0.00194	-0.00854
		-0.449	-0.00196	-0.00859
		-0.45	-0.00198	-0.00864
		-0.451	-0.00199	-0.0087
		-0.452	-0.00201	-0.00875
		-0.453	-0.00203	-0.0088
		-0.454	-0.00205	-0.00885
		-0.455	-0.00207	-0.00891
		-0.456	-0.00208	-0.00896
		-0.457	-0.0021	-0.00901
		-0.458	-0.00212	-0.00906
		-0.459	-0.00214	-0.00912
		-0.46	-0.00216	-0.00917
		-0.461	-0.00218	-0.00923
		-0.462	-0.0022	-0.00928
		-0.463	-0.00222	-0.00934
		-0.464	-0.00224	-0.00939
		-0.465	-0.00226	-0.00944
		-0.466	-0.00228	-0.0095
		-0.467	-0.0023	-0.00955
		-0.468	-0.00232	-0.00961
		-0.469	-0.00234	-0.00966
		-0.47	-0.00236	-0.00971
		-0.471	-0.00238	-0.00977
		-0.472	-0.00241	-0.00982
		-0.473	-0.00243	-0.00988
		-0.474	-0.00245	-0.00993
		-0.475	-0.00247	-0.00999
		-0.476	-0.0025	-0.01005
		-0.477	-0.00252	-0.0101
		-0.478	-0.00254	-0.01016
		-0.479	-0.00257	-0.01021
		-0.48	-0.00259	-0.01027
		-0.481	-0.00262	-0.01033
		-0.482	-0.00264	-0.01038
		-0.483	-0.00266	-0.01044
		-0.484	-0.00269	-0.0105
		-0.485	-0.00271	-0.01055
		-0.486	-0.00274	-0.01061
		-0.487	-0.00276	-0.01067
		-0.488	-0.00279	-0.01073
		-0.489	-0.00282	-0.01078
		-0.49	-0.00284	-0.01084
		-0.491	-0.00287	-0.0109
		-0.492	-0.0029	-0.01096
		-0.493	-0.00293	-0.01102
		-0.494	-0.00295	-0.01107
		-0.495	-0.00298	-0.01113
		-0.496	-0.00301	-0.01119
		-0.497	-0.00304	-0.01125
		-0.498	-0.00307	-0.01131
		-0.499	-0.0031	-0.01136
		-0.5	-0.00312	-0.01142
		-0.501	-0.00315	-0.01148
		-0.502	-0.00318	-0.01153
		-0.503	-0.00321	-0.01158
		-0.504	-0.00324	-0.01163
		-0.505	-0.00327	-0.01169
		-0.506	-0.0033	-0.01175
		-0.507	-0.00334	-0.01181
		-0.508	-0.00337	-0.01187
		-0.509	-0.0034	-0.01193
		-0.51	-0.00343	-0.01199
		-0.511	-0.00346	-0.01205
		-0.512	-0.0035	-0.01211
		-0.513	-0.00353	-0.01217
		-0.514	-0.00356	-0.01223
		-0.515	-0.0036	-0.01229
		-0.516	-0.00363	-0.01235
		-0.517	-0.00366	-0.01241
		-0.518	-0.0037	-0.01247
		-0.519	-0.00373	-0.01253
		-0.52	-0.00377	-0.01259
		-0.521	-0.00381	-0.01265
		-0.522	-0.00384	-0.01271
		-0.523	-0.00388	-0.01277
		-0.524	-0.00391	-0.01283
		-0.525	-0.00395	-0.01289
		-0.526	-0.00398	-0.01295
		-0.527	-0.00402	-0.01301
		-0.528	-0.00406	-0.01307
		-0.529	-0.0041	-0.01313
		-0.53	-0.00414	-0.01319
		-0.531	-0.00417	-0.01326
		-0.532	-0.00421	-0.01332
		-0.533	-0.00425	-0.01338
		-0.534	-0.00429	-0.01344
		-0.535	-0.00433	-0.0135
		-0.536	-0.00437	-0.01356
		-0.537	-0.00441	-0.01362
		-0.538	-0.00444	-0.01368
		-0.539	-0.00449	-0.01374
		-0.54	-0.00453	-0.01381
		-0.541	-0.00456	-0.01387
		-0.542	-0.00461	-0.01393
		-0.543	-0.00464	-0.01399
		-0.544	-0.00469	-0.01406
		-0.545	-0.00473	-0.01412
		-0.546	-0.00477	-0.01418
		-0.547	-0.00481	-0.01425
		-0.548	-0.00485	-0.01431
		-0.549	-0.00489	-0.01437
		-0.55	-0.00494	-0.01444
		-0.551	-0.00498	-0.0145
		-0.552	-0.00502	-0.01457
		-0.553	-0.00506	-0.01463
		-0.554	-0.00511	-0.0147
		-0.555	-0.00515	-0.01476
		-0.556	-0.00519	-0.01482
		-0.557	-0.00523	-0.01489
		-0.558	-0.00527	-0.01495
		-0.559	-0.00532	-0.01502
		-0.56	-0.00536	-0.01508
		-0.561	-0.0054	-0.01515
		-0.562	-0.00545	-0.01522
		-0.563	-0.00549	-0.01528
		-0.564	-0.00553	-0.01535
		-0.565	-0.00558	-0.01542
		-0.566	-0.00562	-0.01548
		-0.567	-0.00566	-0.01555
		-0.568	-0.0057	-0.01563
		-0.569	-0.00574	-0.0157
		-0.57	-0.00578	-0.01577
		-0.571	-0.00583	-0.01583
		-0.572	-0.00587	-0.0159
		-0.573	-0.00591	-0.01597
		-0.574	-0.00595	-0.01603
		-0.575	-0.006	-0.0161
		-0.576	-0.00604	-0.01617
		-0.577	-0.00608	-0.01624
		-0.578	-0.00613	-0.01631
		-0.579	-0.00617	-0.01638
		-0.58	-0.00621	-0.01645
		-0.581	-0.00625	-0.01652
		-0.582	-0.00629	-0.01659
		-0.583	-0.00633	-0.01666
		-0.584	-0.00638	-0.01673
		-0.585	-0.00642	-0.0168
		-0.586	-0.00645	-0.01687
		-0.587	-0.0065	-0.01694
		-0.588	-0.00654	-0.01702
		-0.589	-0.00658	-0.01709
		-0.59	-0.00662	-0.01716
		-0.591	-0.00665	-0.01723
		-0.592	-0.00669	-0.0173
		-0.593	-0.00673	-0.01738
		-0.594	-0.00677	-0.01745
		-0.595	-0.00681	-0.01752
		-0.596	-0.00685	-0.01759
		-0.597	-0.00688	-0.01766
		-0.598	-0.00692	-0.01774
		-0.599	-0.00696	-0.01781
		-0.6	-0.00699	-0.01789
		-0.601	-0.00703	-0.01796
		-0.602	-0.00706	-0.01803
		-0.603	-0.0071	-0.01811
		-0.604	-0.00713	-0.01818
		-0.605	-0.00717	-0.01826
		-0.606	-0.0072	-0.01834
		-0.607	-0.00723	-0.01841
		-0.608	-0.00726	-0.01849
		-0.609	-0.0073	-0.01857
		-0.61	-0.00733	-0.01864
		-0.611	-0.00736	-0.01872
		-0.612	-0.00739	-0.0188
		-0.613	-0.00742	-0.01888
		-0.614	-0.00745	-0.01896
		-0.615	-0.00748	-0.01903
		-0.616	-0.00751	-0.01911
		-0.617	-0.00754	-0.01919
		-0.618	-0.00756	-0.01927
		-0.619	-0.00759	-0.01935
		-0.62	-0.00761	-0.01943
		-0.621	-0.00764	-0.01951
		-0.622	-0.00767	-0.01959
		-0.623	-0.00769	-0.01967
		-0.624	-0.00772	-0.01975
		-0.625	-0.00774	-0.01984
		-0.626	-0.00777	-0.01992
		-0.627	-0.00779	-0.02
		-0.628	-0.00781	-0.02008
		-0.629	-0.00783	-0.02016
		-0.63	-0.00785	-0.02025
		-0.631	-0.00787	-0.02033
		-0.632	-0.00789	-0.02041
		-0.633	-0.00791	-0.0205
		-0.634	-0.00793	-0.02058
		-0.635	-0.00795	-0.02067
		-0.636	-0.00796	-0.02076
		-0.637	-0.00798	-0.02084
		-0.638	-0.008	-0.02093
		-0.639	-0.00801	-0.02101
		-0.64	-0.00803	-0.0211
		-0.641	-0.00804	-0.02119
		-0.642	-0.00805	-0.02128
		-0.643	-0.00806	-0.02137
		-0.644	-0.00808	-0.02146
		-0.645	-0.00809	-0.02154
		-0.646	-0.0081	-0.02163
		-0.647	-0.00811	-0.02172
		-0.648	-0.00812	-0.02181
		-0.649	-0.00813	-0.02191
		-0.65	-0.00814	-0.022
		-0.651	-0.00815	-0.02209
		-0.652	-0.00815	-0.02218
		-0.653	-0.00816	-0.02228
		-0.654	-0.00817	-0.02237
		-0.655	-0.00817	-0.02246
		-0.656	-0.00818	-0.02256
		-0.657	-0.00819	-0.02266
		-0.658	-0.00819	-0.02276
		-0.659	-0.0082	-0.02285
		-0.66	-0.0082	-0.02295
		-0.661	-0.0082	-0.02305
		-0.662	-0.00821	-0.02314
		-0.663	-0.00821	-0.02324
		-0.664	-0.00821	-0.02334
		-0.665	-0.00822	-0.02345
		-0.666	-0.00822	-0.02356
		-0.667	-0.00822	-0.02366
		-0.668	-0.00822	-0.02376
		-0.669	-0.00822	-0.02386
		-0.67	-0.00822	-0.02397
		-0.671	-0.00822	-0.02407
		-0.672	-0.00822	-0.02418
		-0.673	-0.00822	-0.02428
		-0.674	-0.00822	-0.02438
		-0.675	-0.00822	-0.02449
		-0.676	-0.00822	-0.0246
		-0.677	-0.00822	-0.02471
		-0.678	-0.00821	-0.02482
		-0.679	-0.00821	-0.02492
		-0.68	-0.00821	-0.02503
		-0.681	-0.00821	-0.02514
		-0.682	-0.0082	-0.02525
		-0.683	-0.0082	-0.02536
		-0.684	-0.0082	-0.02547
		-0.685	-0.00819	-0.02558
		-0.686	-0.00819	-0.0257
		-0.687	-0.00819	-0.02581
		-0.688	-0.00818	-0.02593
		-0.689	-0.00818	-0.02604
		-0.69	-0.00817	-0.02616
		-0.691	-0.00817	-0.02628
		-0.692	-0.00817	-0.02639
		-0.693	-0.00816	-0.02651
		-0.694	-0.00816	-0.02663
		-0.695	-0.00815	-0.02675
		-0.696	-0.00815	-0.02687
		-0.697	-0.00814	-0.02699
		-0.698	-0.00814	-0.02711
		-0.699	-0.00813	-0.02723
		-0.7	-0.00813	-0.02734
		-0.701	-0.00812	-0.02747
		-0.702	-0.00812	-0.02759
		-0.703	-0.00811	-0.02772
		-0.704	-0.00811	-0.02784
		-0.705	-0.0081	-0.02797
		-0.706	-0.0081	-0.02809
		-0.707	-0.00809	-0.02822
		-0.708	-0.00809	-0.02835
		-0.709	-0.00808	-0.02848
		-0.71	-0.00808	-0.02861
		-0.711	-0.00807	-0.02874
		-0.712	-0.00807	-0.02887
		-0.713	-0.00806	-0.029
		-0.714	-0.00806	-0.02913
		-0.715	-0.00805	-0.02927
		-0.716	-0.00805	-0.0294
		-0.717	-0.00805	-0.02953
		-0.718	-0.00804	-0.02967
		-0.719	-0.00804	-0.0298
		-0.72	-0.00803	-0.02994
		-0.721	-0.00803	-0.03007
		-0.722	-0.00802	-0.03021
		-0.723	-0.00802	-0.03035
		-0.724	-0.00801	-0.03049
		-0.725	-0.00801	-0.03063
		-0.726	-0.00801	-0.03077
		-0.727	-0.008	-0.03091
		-0.728	-0.008	-0.03105
		-0.729	-0.008	-0.0312
		-0.73	-0.00799	-0.03134
		-0.731	-0.00799	-0.03149
		-0.732	-0.00798	-0.03164
		-0.733	-0.00798	-0.03178
		-0.734	-0.00798	-0.03193
		-0.735	-0.00797	-0.03207
		-0.736	-0.00797	-0.03222
		-0.737	-0.00797	-0.03237
		-0.738	-0.00797	-0.03252
		-0.739	-0.00796	-0.03267
		-0.74	-0.00796	-0.03282
		-0.741	-0.00796	-0.03297
		-0.742	-0.00796	-0.03312
		-0.743	-0.00795	-0.03327
		-0.744	-0.00795	-0.03342
		-0.745	-0.00795	-0.03357
		-0.746	-0.00795	-0.03373
		-0.747	-0.00795	-0.03388
		-0.748	-0.00795	-0.03404
		-0.749	-0.00794	-0.03419
		-0.75	-0.00794	-0.03435
		-0.751	-0.00794	-0.03451
		-0.752	-0.00794	-0.03467
		-0.753	-0.00794	-0.03483
		-0.754	-0.00794	-0.03499
		-0.755	-0.00794	-0.03515
		-0.756	-0.00794	-0.03531
		-0.757	-0.00794	-0.03547
		-0.758	-0.00794	-0.03563
		-0.759	-0.00794	-0.0358
		-0.76	-0.00794	-0.03596
		-0.761	-0.00794	-0.03612
		-0.762	-0.00794	-0.03629
		-0.763	-0.00794	-0.03646
		-0.764	-0.00795	-0.03662
		-0.765	-0.00795	-0.03679
		-0.766	-0.00795	-0.03696
		-0.767	-0.00795	-0.03713
		-0.768	-0.00795	-0.03729
		-0.769	-0.00795	-0.03746
		-0.77	-0.00796	-0.03763
		-0.771	-0.00796	-0.03781
		-0.772	-0.00796	-0.03798
		-0.773	-0.00796	-0.03815
		-0.774	-0.00797	-0.03832
		-0.775	-0.00797	-0.0385
		-0.776	-0.00797	-0.03867
		-0.777	-0.00798	-0.03885
		-0.778	-0.00798	-0.03902
		-0.779	-0.00798	-0.0392
		-0.78	-0.00799	-0.03939
		-0.781	-0.00799	-0.03957
		-0.782	-0.008	-0.03975
		-0.783	-0.008	-0.03993
		-0.784	-0.008	-0.0401
		-0.785	-0.00801	-0.04028
		-0.786	-0.00801	-0.04047
		-0.787	-0.00802	-0.04065
		-0.788	-0.00802	-0.04083
		-0.789	-0.00803	-0.04102
		-0.79	-0.00803	-0.0412
		-0.791	-0.00804	-0.04138
		-0.792	-0.00805	-0.04157
		-0.793	-0.00805	-0.04175
		-0.794	-0.00806	-0.04194
		-0.795	-0.00806	-0.04213
		-0.796	-0.00807	-0.04232
		-0.797	-0.00808	-0.0425
		-0.798	-0.00808	-0.0427
		-0.799	-0.00809	-0.04288
		-0.8	-0.0081	-0.04306
		-0.801	-0.00811	-0.04325
		-0.802	-0.00811	-0.04344
		-0.803	-0.00812	-0.04363
		-0.804	-0.00813	-0.04382
		-0.805	-0.00814	-0.04402
		-0.806	-0.00815	-0.04421
		-0.807	-0.00815	-0.04441
		-0.808	-0.00816	-0.0446
		-0.809	-0.00817	-0.0448
		-0.81	-0.00818	-0.04499
		-0.811	-0.00819	-0.04519
		-0.812	-0.0082	-0.04538
		-0.813	-0.00821	-0.04558
		-0.814	-0.00822	-0.04578
		-0.815	-0.00823	-0.04598
		-0.816	-0.00824	-0.04618
		-0.817	-0.00826	-0.04638
		-0.818	-0.00827	-0.04658
		-0.819	-0.00828	-0.04678
		-0.82	-0.00829	-0.04699
		-0.821	-0.0083	-0.0472
		-0.822	-0.00831	-0.04741
		-0.823	-0.00833	-0.04761
		-0.824	-0.00834	-0.04781
		-0.825	-0.00835	-0.04802
		-0.826	-0.00837	-0.04822
		-0.827	-0.00838	-0.04843
		-0.828	-0.00839	-0.04863
		-0.829	-0.00841	-0.04884
		-0.83	-0.00842	-0.04904
		-0.831	-0.00843	-0.04925
		-0.832	-0.00845	-0.04946
		-0.833	-0.00846	-0.04966
		-0.834	-0.00848	-0.04987
		-0.835	-0.00849	-0.05008
		-0.836	-0.00851	-0.05029
		-0.837	-0.00852	-0.0505
		-0.838	-0.00854	-0.05072
		-0.839	-0.00855	-0.05092
		-0.84	-0.00857	-0.05114
		-0.841	-0.00858	-0.05135
		-0.842	-0.0086	-0.05157
		-0.843	-0.00862	-0.05178
		-0.844	-0.00864	-0.052
		-0.845	-0.00866	-0.05221
		-0.846	-0.00867	-0.05242
		-0.847	-0.00869	-0.05264
		-0.848	-0.00871	-0.05286
		-0.849	-0.00873	-0.05307
		-0.85	-0.00875	-0.05329
		-0.851	-0.00877	-0.05351
		-0.852	-0.00879	-0.05373
		-0.853	-0.00881	-0.05394
		-0.854	-0.00883	-0.05416
		-0.855	-0.00885	-0.05438
		-0.856	-0.00887	-0.0546
		-0.857	-0.00889	-0.05482
		-0.858	-0.00891	-0.05505
		-0.859	-0.00893	-0.05527
		-0.86	-0.00896	-0.0555
		-0.861	-0.00898	-0.05572
		-0.862	-0.009	-0.05594
		-0.863	-0.00903	-0.05617
		-0.864	-0.00905	-0.05639
		-0.865	-0.00907	-0.05662
		-0.866	-0.0091	-0.05684
		-0.867	-0.00912	-0.05706
		-0.868	-0.00915	-0.05729
		-0.869	-0.00917	-0.05752
		-0.87	-0.0092	-0.05775
		-0.871	-0.00922	-0.05798
		-0.872	-0.00925	-0.05821
		-0.873	-0.00928	-0.05844
		-0.874	-0.0093	-0.05867
		-0.875	-0.00933	-0.05889
		-0.876	-0.00936	-0.05912
		-0.877	-0.00938	-0.05936
		-0.878	-0.00941	-0.05959
		-0.879	-0.00944	-0.05982
		-0.88	-0.00947	-0.06006
		-0.881	-0.0095	-0.06029
		-0.882	-0.00953	-0.06053
		-0.883	-0.00956	-0.06076
		-0.884	-0.00959	-0.06099
		-0.885	-0.00962	-0.06123
		-0.886	-0.00966	-0.06147
		-0.887	-0.00968	-0.06171
		-0.888	-0.00971	-0.06195
		-0.889	-0.00975	-0.06219
		-0.89	-0.00978	-0.06243
		-0.891	-0.00982	-0.06267
		-0.892	-0.00985	-0.06292
		-0.893	-0.00989	-0.06316
		-0.894	-0.00992	-0.06341
		-0.895	-0.00996	-0.06365
		-0.896	-0.01	-0.0639
		-0.897	-0.01003	-0.06414
		-0.898	-0.01007	-0.06438
		-0.899	-0.01011	-0.06463
		-0.9	-0.01009	-0.06472
		-0.899	-0.00989	-0.06417
		-0.898	-0.00979	-0.06362
		-0.897	-0.00971	-0.06317
		-0.896	-0.00964	-0.06274
		-0.895	-0.00958	-0.06235
		-0.894	-0.00951	-0.06197
		-0.893	-0.00945	-0.06161
		-0.892	-0.00939	-0.06126
		-0.891	-0.00933	-0.06092
		-0.89	-0.00928	-0.06058
		-0.889	-0.00922	-0.06025
		-0.888	-0.00916	-0.05993
		-0.887	-0.00911	-0.05961
		-0.886	-0.00906	-0.05929
		-0.885	-0.009	-0.05898
		-0.884	-0.00895	-0.05868
		-0.883	-0.0089	-0.05837
		-0.882	-0.00885	-0.05807
		-0.881	-0.0088	-0.05777
		-0.88	-0.00875	-0.05748
		-0.879	-0.0087	-0.05718
		-0.878	-0.00865	-0.0569
		-0.877	-0.0086	-0.05661
		-0.876	-0.00856	-0.05632
		-0.875	-0.00851	-0.05604
		-0.874	-0.00846	-0.05576
		-0.873	-0.00842	-0.05549
		-0.872	-0.00837	-0.05521
		-0.871	-0.00833	-0.05492
		-0.87	-0.00828	-0.05465
		-0.869	-0.00824	-0.05437
		-0.868	-0.0082	-0.0541
		-0.867	-0.00815	-0.05383
		-0.866	-0.00811	-0.05356
		-0.865	-0.00807	-0.05329
		-0.864	-0.00802	-0.05303
		-0.863	-0.00798	-0.05277
		-0.862	-0.00794	-0.0525
		-0.861	-0.0079	-0.05224
		-0.86	-0.00786	-0.05198
		-0.859	-0.00782	-0.05173
		-0.858	-0.00778	-0.05147
		-0.857	-0.00774	-0.05121
		-0.856	-0.00769	-0.05096
		-0.855	-0.00765	-0.0507
		-0.854	-0.00761	-0.05045
		-0.853	-0.00758	-0.0502
		-0.852	-0.00754	-0.04995
		-0.851	-0.0075	-0.0497
		-0.85	-0.00746	-0.04945
		-0.849	-0.00743	-0.04921
		-0.848	-0.00739	-0.04897
		-0.847	-0.00735	-0.04872
		-0.846	-0.00732	-0.04849
		-0.845	-0.00728	-0.04825
		-0.844	-0.00725	-0.04801
		-0.843	-0.00721	-0.04777
		-0.842	-0.00718	-0.04754
		-0.841	-0.00714	-0.0473
		-0.84	-0.00711	-0.04706
		-0.839	-0.00707	-0.04682
		-0.838	-0.00704	-0.04659
		-0.837	-0.00701	-0.04636
		-0.836	-0.00697	-0.04613
		-0.835	-0.00694	-0.0459
		-0.834	-0.00691	-0.04567
		-0.833	-0.00688	-0.04544
		-0.832	-0.00684	-0.04522
		-0.831	-0.00681	-0.045
		-0.83	-0.00678	-0.04477
		-0.829	-0.00675	-0.04454
		-0.828	-0.00671	-0.04431
		-0.827	-0.00668	-0.04409
		-0.826	-0.00665	-0.04387
		-0.825	-0.00662	-0.04365
		-0.824	-0.00659	-0.04344
		-0.823	-0.00656	-0.04322
		-0.822	-0.00653	-0.04302
		-0.821	-0.0065	-0.04281
		-0.82	-0.00647	-0.0426
		-0.819	-0.00643	-0.04238
		-0.818	-0.00641	-0.04217
		-0.817	-0.00638	-0.04196
		-0.816	-0.00635	-0.04175
		-0.815	-0.00632	-0.04154
		-0.814	-0.00629	-0.04134
		-0.813	-0.00626	-0.04114
		-0.812	-0.00623	-0.04093
		-0.811	-0.0062	-0.04073
		-0.81	-0.00618	-0.04053
		-0.809	-0.00615	-0.04033
		-0.808	-0.00612	-0.04012
		-0.807	-0.00609	-0.03993
		-0.806	-0.00606	-0.03973
		-0.805	-0.00603	-0.03953
		-0.804	-0.006	-0.03933
		-0.803	-0.00598	-0.03913
		-0.802	-0.00595	-0.03894
		-0.801	-0.00593	-0.03875
		-0.8	-0.0059	-0.03855
		-0.799	-0.00587	-0.03836
		-0.798	-0.00584	-0.03817
		-0.797	-0.00582	-0.03798
		-0.796	-0.00579	-0.03779
		-0.795	-0.00577	-0.0376
		-0.794	-0.00574	-0.03741
		-0.793	-0.00572	-0.03723
		-0.792	-0.00569	-0.03705
		-0.791	-0.00567	-0.03686
		-0.79	-0.00564	-0.03668
		-0.789	-0.00562	-0.0365
		-0.788	-0.00559	-0.03631
		-0.787	-0.00557	-0.03613
		-0.786	-0.00554	-0.03595
		-0.785	-0.00551	-0.03579
		-0.784	-0.00549	-0.03563
		-0.783	-0.00546	-0.03545
		-0.782	-0.00544	-0.03528
		-0.781	-0.00541	-0.0351
		-0.78	-0.00539	-0.03493
		-0.779	-0.00537	-0.03475
		-0.778	-0.00534	-0.03458
		-0.777	-0.00532	-0.03441
		-0.776	-0.00529	-0.03423
		-0.775	-0.00527	-0.03406
		-0.774	-0.00524	-0.03389
		-0.773	-0.00522	-0.03374
		-0.772	-0.0052	-0.03358
		-0.771	-0.00518	-0.03341
		-0.77	-0.00515	-0.03325
		-0.769	-0.00513	-0.03308
		-0.768	-0.0051	-0.03292
		-0.767	-0.00508	-0.03275
		-0.766	-0.00506	-0.03259
		-0.765	-0.00503	-0.03242
		-0.764	-0.00501	-0.03226
		-0.763	-0.00499	-0.0321
		-0.762	-0.00496	-0.03194
		-0.761	-0.00494	-0.03178
		-0.76	-0.00492	-0.03162
		-0.759	-0.00489	-0.03146
		-0.758	-0.00487	-0.0313
		-0.757	-0.00485	-0.03114
		-0.756	-0.00483	-0.03099
		-0.755	-0.0048	-0.03083
		-0.754	-0.00478	-0.03067
		-0.753	-0.00476	-0.03053
		-0.752	-0.00474	-0.03037
		-0.751	-0.00471	-0.03022
		-0.75	-0.00469	-0.03007
		-0.749	-0.00467	-0.02992
		-0.748	-0.00464	-0.02977
		-0.747	-0.00462	-0.02962
		-0.746	-0.0046	-0.02947
		-0.745	-0.00458	-0.02933
		-0.744	-0.00456	-0.02919
		-0.743	-0.00454	-0.02904
		-0.742	-0.00452	-0.0289
		-0.741	-0.00449	-0.02875
		-0.74	-0.00447	-0.02861
		-0.739	-0.00445	-0.02847
		-0.738	-0.00443	-0.02832
		-0.737	-0.00441	-0.02818
		-0.736	-0.00438	-0.02804
		-0.735	-0.00436	-0.0279
		-0.734	-0.00434	-0.02776
		-0.733	-0.00432	-0.02762
		-0.732	-0.0043	-0.02749
		-0.731	-0.00428	-0.02735
		-0.73	-0.00426	-0.02722
		-0.729	-0.00424	-0.02709
		-0.728	-0.00422	-0.02695
		-0.727	-0.0042	-0.02682
		-0.726	-0.00418	-0.02668
		-0.725	-0.00416	-0.02655
		-0.724	-0.00414	-0.02642
		-0.723	-0.00412	-0.02629
		-0.722	-0.0041	-0.02616
		-0.721	-0.00408	-0.02603
		-0.72	-0.00405	-0.0259
		-0.719	-0.00403	-0.02577
		-0.718	-0.00401	-0.02564
		-0.717	-0.00399	-0.02551
		-0.716	-0.00397	-0.02539
		-0.715	-0.00395	-0.02527
		-0.714	-0.00393	-0.02514
		-0.713	-0.00391	-0.02501
		-0.712	-0.00389	-0.02489
		-0.711	-0.00387	-0.02477
		-0.71	-0.00385	-0.02464
		-0.709	-0.00383	-0.02452
		-0.708	-0.00381	-0.0244
		-0.707	-0.00379	-0.02428
		-0.706	-0.00377	-0.02416
		-0.705	-0.00375	-0.02404
		-0.704	-0.00373	-0.02392
		-0.703	-0.00372	-0.0238
		-0.702	-0.0037	-0.02368
		-0.701	-0.00368	-0.02356
		-0.7	-0.00366	-0.02344
		-0.699	-0.00364	-0.02332
		-0.698	-0.00362	-0.0232
		-0.697	-0.0036	-0.02309
		-0.696	-0.00358	-0.02298
		-0.695	-0.00356	-0.02286
		-0.694	-0.00354	-0.02275
		-0.693	-0.00353	-0.02264
		-0.692	-0.00351	-0.02252
		-0.691	-0.00349	-0.02241
		-0.69	-0.00347	-0.0223
		-0.689	-0.00345	-0.02219
		-0.688	-0.00343	-0.02208
		-0.687	-0.00342	-0.02197
		-0.686	-0.0034	-0.02187
		-0.685	-0.00338	-0.02176
		-0.684	-0.00336	-0.02165
		-0.683	-0.00334	-0.02154
		-0.682	-0.00332	-0.02144
		-0.681	-0.00331	-0.02134
		-0.68	-0.00329	-0.02123
		-0.679	-0.00327	-0.02113
		-0.678	-0.00325	-0.02102
		-0.677	-0.00323	-0.02092
		-0.676	-0.00321	-0.02082
		-0.675	-0.0032	-0.02072
		-0.674	-0.00318	-0.02061
		-0.673	-0.00316	-0.0205
		-0.672	-0.00314	-0.0204
		-0.671	-0.00313	-0.0203
		-0.67	-0.00311	-0.0202
		-0.669	-0.00309	-0.0201
		-0.668	-0.00308	-0.02
		-0.667	-0.00306	-0.0199
		-0.666	-0.00304	-0.0198
		-0.665	-0.00302	-0.01971
		-0.664	-0.00301	-0.01961
		-0.663	-0.00299	-0.01951
		-0.662	-0.00297	-0.01942
		-0.661	-0.00296	-0.01933
		-0.66	-0.00294	-0.01923
		-0.659	-0.00292	-0.01914
		-0.658	-0.00291	-0.01905
		-0.657	-0.00289	-0.01896
		-0.656	-0.00287	-0.01887
		-0.655	-0.00285	-0.01878
		-0.654	-0.00284	-0.01869
		-0.653	-0.00282	-0.0186
		-0.652	-0.00281	-0.01851
		-0.651	-0.00279	-0.01842
		-0.65	-0.00277	-0.01833
		-0.649	-0.00276	-0.01825
		-0.648	-0.00274	-0.01816
		-0.647	-0.00272	-0.01807
		-0.646	-0.00271	-0.01799
		-0.645	-0.00269	-0.0179
		-0.644	-0.00268	-0.01782
		-0.643	-0.00266	-0.01773
		-0.642	-0.00265	-0.01765
		-0.641	-0.00263	-0.01757
		-0.64	-0.00261	-0.01749
		-0.639	-0.0026	-0.01741
		-0.638	-0.00258	-0.01733
		-0.637	-0.00257	-0.01725
		-0.636	-0.00255	-0.01717
		-0.635	-0.00253	-0.01709
		-0.634	-0.00252	-0.01701
		-0.633	-0.0025	-0.01693
		-0.632	-0.00249	-0.01686
		-0.631	-0.00247	-0.01678
		-0.63	-0.00246	-0.01671
		-0.629	-0.00244	-0.01663
		-0.628	-0.00243	-0.01655
		-0.627	-0.00241	-0.01648
		-0.626	-0.0024	-0.0164
		-0.625	-0.00238	-0.01633
		-0.624	-0.00237	-0.01626
		-0.623	-0.00235	-0.01618
		-0.622	-0.00234	-0.01611
		-0.621	-0.00232	-0.01604
		-0.62	-0.00231	-0.01597
		-0.619	-0.00229	-0.0159
		-0.618	-0.00228	-0.01583
		-0.617	-0.00227	-0.01576
		-0.616	-0.00225	-0.01569
		-0.615	-0.00224	-0.01561
		-0.614	-0.00222	-0.01554
		-0.613	-0.00221	-0.01547
		-0.612	-0.00219	-0.0154
		-0.611	-0.00218	-0.01533
		-0.61	-0.00216	-0.01526
		-0.609	-0.00215	-0.0152
		-0.608	-0.00214	-0.01513
		-0.607	-0.00212	-0.01506
		-0.606	-0.00211	-0.015
		-0.605	-0.0021	-0.01493
		-0.604	-0.00208	-0.01486
		-0.603	-0.00207	-0.0148
		-0.602	-0.00205	-0.01474
		-0.601	-0.00204	-0.01467
		-0.6	-0.00203	-0.01461
		-0.599	-0.00201	-0.01455
		-0.598	-0.002	-0.01448
		-0.597	-0.00199	-0.01442
		-0.596	-0.00197	-0.01436
		-0.595	-0.00196	-0.0143
		-0.594	-0.00194	-0.01423
		-0.593	-0.00193	-0.01417
		-0.592	-0.00192	-0.01411
		-0.591	-0.0019	-0.01405
		-0.59	-0.00189	-0.01398
		-0.589	-0.00188	-0.01393
		-0.588	-0.00187	-0.01386
		-0.587	-0.00185	-0.0138
		-0.586	-0.00184	-0.01374
		-0.585	-0.00183	-0.01368
		-0.584	-0.00182	-0.01363
		-0.583	-0.00181	-0.01357
		-0.582	-0.00179	-0.01351
		-0.581	-0.00178	-0.01345
		-0.58	-0.00177	-0.01339
		-0.579	-0.00176	-0.01333
		-0.578	-0.00175	-0.01327
		-0.577	-0.00173	-0.01322
		-0.576	-0.00172	-0.01316
		-0.575	-0.00171	-0.0131
		-0.574	-0.0017	-0.01304
		-0.573	-0.00169	-0.01298
		-0.572	-0.00167	-0.01293
		-0.571	-0.00166	-0.01287
		-0.57	-0.00165	-0.01281
		-0.569	-0.00164	-0.01275
		-0.568	-0.00163	-0.0127
		-0.567	-0.00161	-0.01264
		-0.566	-0.0016	-0.01258
		-0.565	-0.00159	-0.01253
		-0.564	-0.00158	-0.01247
		-0.563	-0.00157	-0.01241
		-0.562	-0.00156	-0.01236
		-0.561	-0.00154	-0.0123
		-0.56	-0.00153	-0.01224
		-0.559	-0.00152	-0.01219
		-0.558	-0.00151	-0.01213
		-0.557	-0.0015	-0.01208
		-0.556	-0.00149	-0.01202
		-0.555	-0.00148	-0.01196
		-0.554	-0.00147	-0.01191
		-0.553	-0.00146	-0.01186
		-0.552	-0.00144	-0.0118
		-0.551	-0.00143	-0.01175
		-0.55	-0.00142	-0.01169
		-0.549	-0.00141	-0.01164
		-0.548	-0.0014	-0.01158
		-0.547	-0.00139	-0.01154
		-0.546	-0.00138	-0.01149
		-0.545	-0.00137	-0.01144
		-0.544	-0.00136	-0.01139
		-0.543	-0.00135	-0.01133
		-0.542	-0.00134	-0.01128
		-0.541	-0.00133	-0.01123
		-0.54	-0.00132	-0.01118
		-0.539	-0.00131	-0.01112
		-0.538	-0.00129	-0.01107
		-0.537	-0.00128	-0.01102
		-0.536	-0.00127	-0.01096
		-0.535	-0.00127	-0.01091
		-0.534	-0.00125	-0.01086
		-0.533	-0.00125	-0.01081
		-0.532	-0.00123	-0.01075
		-0.531	-0.00123	-0.0107
		-0.53	-0.00121	-0.01065
		-0.529	-0.00121	-0.01059
		-0.528	-0.0012	-0.01054
		-0.527	-0.00119	-0.01049
		-0.526	-0.00118	-0.01044
		-0.525	-0.00117	-0.01039
		-0.524	-0.00116	-0.01034
		-0.523	-0.00115	-0.01029
		-0.522	-0.00114	-0.01023
		-0.521	-0.00113	-0.01018
		-0.52	-0.00112	-0.01013
		-0.519	-0.00111	-0.01008
		-0.518	-0.0011	-0.01003
		-0.517	-0.00109	-0.00997
		-0.516	-0.00108	-0.00992
		-0.515	-0.00107	-0.00987
		-0.514	-0.00107	-0.00982
		-0.513	-0.00106	-0.00977
		-0.512	-0.00105	-0.00972
		-0.511	-0.00104	-0.00967
		-0.51	-0.00103	-0.00962
		-0.509	-0.00102	-0.00957
		-0.508	-0.00101	-0.00952
		-0.507	-0.001	-0.00947
		-0.506	-0.0009955	-0.00942
		-0.505	-0.0009861	-0.00937
		-0.504	-0.0009783	-0.00932
		-0.503	-0.0009698	-0.00927
		-0.502	-0.0009614	-0.00922
		-0.501	-0.0009528	-0.00917
		-0.5	-0.0009441	-0.00912
		-0.499	-0.0009357	-0.00907
		-0.498	-0.0009278	-0.00902
		-0.497	-0.0009188	-0.00897
		-0.496	-0.0009122	-0.00892
		-0.495	-0.0009028	-0.00887
		-0.494	-0.0008955	-0.00882
		-0.493	-0.0008875	-0.00877
		-0.492	-0.0008787	-0.00872
		-0.491	-0.0008708	-0.00867
		-0.49	-0.0008633	-0.00862
		-0.489	-0.0008559	-0.00857
		-0.488	-0.0008472	-0.00852
		-0.487	-0.0008397	-0.00847
		-0.486	-0.0008307	-0.00843
		-0.485	-0.0008236	-0.00837
		-0.484	-0.0008162	-0.00832
		-0.483	-0.0008079	-0.00827
		-0.482	-0.0008004	-0.00822
		-0.481	-0.0007924	-0.00818
		-0.48	-0.0007846	-0.00812
		-0.479	-0.0007768	-0.00808
		-0.478	-0.0007699	-0.00803
		-0.477	-0.0007624	-0.00798
		-0.476	-0.0007541	-0.00792
		-0.475	-0.0007484	-0.00787
		-0.474	-0.0007392	-0.00782
		-0.473	-0.0007324	-0.00777
		-0.472	-0.0007249	-0.00772
		-0.471	-0.0007186	-0.00766
		-0.47	-0.0007109	-0.00761
		-0.469	-0.0007044	-0.00756
		-0.468	-0.000697	-0.00751
		-0.467	-0.0006896	-0.00747
		-0.466	-0.0006832	-0.00742
		-0.465	-0.0006761	-0.00736
		-0.464	-0.0006695	-0.00732
		-0.463	-0.000662	-0.00726
		-0.462	-0.0006561	-0.00721
		-0.461	-0.0006488	-0.00716
		-0.46	-0.0006428	-0.00711
		-0.459	-0.0006363	-0.00706
		-0.458	-0.0006295	-0.00701
		-0.457	-0.0006229	-0.00696
		-0.456	-0.0006166	-0.00692
		-0.455	-0.0006091	-0.00687
		-0.454	-0.0006042	-0.00681
		-0.453	-0.0005963	-0.00676
		-0.452	-0.0005908	-0.00672
		-0.451	-0.0005835	-0.00667
		-0.45	-0.0005768	-0.00662
		-0.449	-0.0005707	-0.00657
		-0.448	-0.0005632	-0.00652
		-0.447	-0.0005564	-0.00647
		-0.446	-0.0005499	-0.00642
		-0.445	-0.000543	-0.00638
		-0.444	-0.0005362	-0.00633
		-0.443	-0.0005313	-0.00628
		-0.442	-0.0005244	-0.00623
		-0.441	-0.0005171	-0.00618
		-0.44	-0.0005128	-0.00614
		-0.439	-0.0005054	-0.00609
		-0.438	-0.0004999	-0.00604
		-0.437	-0.0004941	-0.00599
		-0.436	-0.000488	-0.00594
		-0.435	-0.000482	-0.00589
		-0.434	-0.0004751	-0.00585
		-0.433	-0.0004695	-0.0058
		-0.432	-0.0004644	-0.00575
		-0.431	-0.0004587	-0.00571
		-0.43	-0.0004538	-0.00566
		-0.429	-0.0004479	-0.00562
		-0.428	-0.000443	-0.00557
		-0.427	-0.0004367	-0.00552
		-0.426	-0.0004307	-0.00548
		-0.425	-0.000426	-0.00543
		-0.424	-0.0004203	-0.00538
		-0.423	-0.0004145	-0.00534
		-0.422	-0.0004088	-0.00529
		-0.421	-0.0004035	-0.00524
		-0.42	-0.0003979	-0.0052
		-0.419	-0.0003928	-0.00516
		-0.418	-0.0003865	-0.00511
		-0.417	-0.0003802	-0.00506
		-0.416	-0.0003751	-0.00502
		-0.415	-0.0003694	-0.00497
		-0.414	-0.000365	-0.00493
		-0.413	-0.0003589	-0.00488
		-0.412	-0.0003536	-0.00484
		-0.411	-0.0003487	-0.00479
		-0.41	-0.000341	-0.00475
		-0.409	-0.0003347	-0.0047
		-0.408	-0.0003298	-0.00466
		-0.407	-0.0003255	-0.00462
		-0.406	-0.0003204	-0.00457
		-0.405	-0.0003148	-0.00453
		-0.404	-0.0003102	-0.00449
		-0.403	-0.000304	-0.00444
		-0.402	-0.0003	-0.0044
		-0.401	-0.0002959	-0.00436
		-0.4	-0.0002915	-0.00432
		-0.399	-0.0002852	-0.00428
		-0.398	-0.0002817	-0.00424
		-0.397	-0.000275	-0.00419
		-0.396	-0.0002711	-0.00415
		-0.395	-0.0002668	-0.00411
		-0.394	-0.0002614	-0.00407
		-0.393	-0.0002565	-0.00403
		-0.392	-0.0002529	-0.00398
		-0.391	-0.0002483	-0.00394
		-0.39	-0.0002429	-0.00391
		-0.389	-0.0002388	-0.00387
		-0.388	-0.0002344	-0.00382
		-0.387	-0.0002309	-0.00379
		-0.386	-0.0002262	-0.00375
		-0.385	-0.0002222	-0.00371
		-0.384	-0.000217	-0.00367
		-0.383	-0.0002128	-0.00363
		-0.382	-0.0002098	-0.00359
		-0.381	-0.0002049	-0.00355
		-0.38	-0.0002007	-0.00352
		-0.379	-0.0001971	-0.00348
		-0.378	-0.0001931	-0.00344
		-0.377	-0.0001887	-0.0034
		-0.376	-0.0001844	-0.00337
		-0.375	-0.0001802	-0.00333
		-0.374	-0.0001757	-0.00329
		-0.373	-0.0001713	-0.00325
		-0.372	-0.0001669	-0.00322
		-0.371	-0.0001626	-0.00318
		-0.37	-0.0001577	-0.00315
		-0.369	-0.0001543	-0.00311
		-0.368	-0.0001487	-0.00308
		-0.367	-0.0001438	-0.00304
		-0.366	-0.0001404	-0.00301
		-0.365	-0.0001356	-0.00297
		-0.364	-0.0001313	-0.00294
		-0.363	-0.0001271	-0.00291
		-0.362	-0.000123	-0.00287
		-0.361	-0.0001184	-0.00284
		-0.36	-0.0001139	-0.0028
		-0.359	-0.0001094	-0.00277
		-0.358	-0.0001055	-0.00274
		-0.357	-0.0001012	-0.0027
		-0.356	-9.705e-05	-0.00267
		-0.355	-9.331e-05	-0.00264
		-0.354	-8.829e-05	-0.00261
		-0.353	-8.464e-05	-0.00258
		-0.352	-8.08e-05	-0.00254
		-0.351	-7.578e-05	-0.00251
		-0.35	-7.224e-05	-0.00248
		-0.349	-6.85e-05	-0.00245
		-0.348	-6.387e-05	-0.00242
		-0.347	-6.091e-05	-0.00239
		-0.346	-5.668e-05	-0.00236
		-0.345	-5.195e-05	-0.00233
		-0.344	-4.9e-05	-0.0023
		-0.343	-4.506e-05	-0.00227
		-0.342	-4.161e-05	-0.00225
		-0.341	-3.846e-05	-0.00221
		-0.34	-3.492e-05	-0.00219
		-0.339	-3.147e-05	-0.00216
		-0.338	-2.812e-05	-0.00213
		-0.337	-2.527e-05	-0.0021
		-0.336	-2.172e-05	-0.00207
		-0.335	-1.818e-05	-0.00204
		-0.334	-1.562e-05	-0.00202
		-0.333	-1.158e-05	-0.00199
		-0.332	-8.331e-06	-0.00196
		-0.331	-4.293e-06	-0.00194
		-0.33	-7.484e-07	-0.00191
		-0.329	2.403e-06	-0.00188
		-0.328	4.963e-06	-0.00186
		-0.327	9.099e-06	-0.00183
		-0.326	1.136e-05	-0.00181
		-0.325	1.402e-05	-0.00178
		-0.324	1.727e-05	-0.00176
		-0.323	1.954e-05	-0.00174
		-0.322	2.377e-05	-0.00171
		-0.321	2.663e-05	-0.00169
		-0.32	3.007e-05	-0.00166
		-0.319	3.411e-05	-0.00164
		-0.318	3.628e-05	-0.00161
		-0.317	3.953e-05	-0.00159
		-0.316	4.248e-05	-0.00156
		-0.315	4.524e-05	-0.00154
		-0.314	4.986e-05	-0.00152
		-0.313	5.262e-05	-0.00149
		-0.312	5.489e-05	-0.00147
		-0.311	5.922e-05	-0.00145
		-0.31	6.109e-05	-0.00143
		-0.309	6.424e-05	-0.0014
		-0.308	6.759e-05	-0.00138
		-0.307	7.192e-05	-0.00136
		-0.306	7.36e-05	-0.00133
		-0.305	7.606e-05	-0.00131
		-0.304	8.019e-05	-0.00129
		-0.303	8.147e-05	-0.00127
		-0.302	8.423e-05	-0.00125
[truncated: 802 more rows]

## Sheet: Supplementary Figure 19
Supplementary Figure 19		Wavelenght	24	12	8	5	2	1	0
		400	-0.00686	-0.00757	-0.00545	-0.00438	-0.00812	0.00244	0.00543
		399	-0.0077	-0.00749	-0.00456	-0.00484	-0.00894	0.00181	0.00366
		398	-0.00794	-0.00768	-0.00398	-0.0051	-0.00765	0.00147	0.00484
		397	-0.00758	-0.00889	-0.00523	-0.00662	-0.0098	0.00119	0.00605
		396	-0.00681	-0.00817	-0.00496	-0.00352	-0.0082	0.003	0.00618
		395	-0.00781	-0.00753	-0.00518	-0.00559	-0.00925	0.00235	0.00446
		394	-0.0072	-0.00873	-0.00405	-0.00406	-0.00805	0.0028	0.00659
		393	-0.00711	-0.00741	-0.00285	-0.00417	-0.00827	0.0036	0.00707
		392	-0.00736	-0.00869	-0.00504	-0.00533	-0.00798	0.00226	0.00461
		391	-0.00734	-0.00823	-0.00525	-0.00541	-0.00843	0.00174	0.00516
		390	-0.01024	-0.00934	-0.00552	-0.00736	-0.01051	0.000565	0.00315
		389	-0.00728	-0.00815	-0.00419	-0.00524	-0.00759	0.00175	0.00547
		388	-0.00837	-0.00938	-0.00541	-0.0065	-0.00903	0.00195	0.005
		387	-0.00729	-0.00798	-0.00467	-0.00481	-0.00832	0.00227	0.0056
		386	-0.00665	-0.00828	-0.00414	-0.0045	-0.00846	0.00211	0.00459
		385	-0.00857	-0.01031	-0.00583	-0.00604	-0.00987	0.00124	0.00549
		384	-0.00805	-0.0089	-0.00464	-0.00558	-0.00986	0.00241	0.00532
		383	-0.00716	-0.00781	-0.00342	-0.00485	-0.00963	-0.0003	0.00408
		382	-0.00652	-0.00806	-0.00353	-0.00409	-0.00813	0.0033	0.00502
		381	-0.00827	-0.00929	-0.00603	-0.00606	-0.01042	0.00206	0.00432
		380	-0.00534	-0.0091	-0.00417	-0.00545	-0.01013	-5.4e-05	0.00544
		379	-0.00826	-0.0105	-0.00635	-0.00527	-0.01033	0.00121	0.00431
		378	-0.00829	-0.01051	-0.00606	-0.00623	-0.00978	-0.00103	0.0046
		377	-0.00807	-0.0102	-0.00498	-0.00574	-0.00886	0.000987	0.00531
		376	-0.00799	-0.01174	-0.00603	-0.00702	-0.01006	0.000166	0.00351
		375	-0.00839	-0.01034	-0.00585	-0.00707	-0.01072	-0.000413	0.00386
		374	-0.00812	-0.01062	-0.0061	-0.00603	-0.01132	0.000716	0.00341
		373	-0.00802	-0.0106	-0.00455	-0.00504	-0.00774	1e-05	0.00535
		372	-0.00907	-0.01123	-0.00609	-0.00674	-0.01089	0.000761	0.00379
		371	-0.00839	-0.01109	-0.00267	-0.0056	-0.00996	-0.000807	0.0046
		370	-0.01054	-0.01185	-0.0068	-0.00662	-0.01064	-0.000293	0.0041
		369	-0.0083	-0.01037	-0.00447	-0.00455	-0.00889	0.00244	0.0041
		368	-0.0069	-0.01048	-0.00338	-0.00522	-0.00972	0.000688	0.00443
		367	-0.00944	-0.01082	-0.0076	-0.00738	-0.01202	-0.00182	0.00174
		366	-0.00836	-0.01068	-0.00566	-0.0056	-0.01232	0.000882	0.00333
		365	-0.01025	-0.01048	-0.00532	-0.00494	-0.01063	6.6e-05	0.00411
		364	-0.01174	-0.01225	-0.00776	-0.00727	-0.01366	-0.00201	0.00081
		363	-0.00949	-0.01134	-0.00642	-0.00615	-0.01145	-0.00152	0.00276
		362	-0.0102	-0.01043	-0.00625	-0.00527	-0.01117	-0.00128	0.00288
		361	-0.01113	-0.01147	-0.00665	-0.00719	-0.0123	-0.00231	0.00168
		360	-0.00965	-0.01053	-0.0062	-0.00614	-0.01174	-0.00117	0.00393
		359	-0.00999	-0.01204	-0.00595	-0.00712	-0.01219	-0.00151	0.00281
		358	-0.0104	-0.01074	-0.00585	-0.00567	-0.01147	-0.0015	0.00321
		357	-0.0106	-0.01093	-0.00615	-0.00514	-0.01183	-0.000239	0.00262
		356	-0.01052	-0.01304	-0.00646	-0.00721	-0.01321	-0.00134	0.00112
		355	-0.00955	-0.01148	-0.00703	-0.00593	-0.01047	-0.0017	0.00265
		354	-0.01085	-0.01143	-0.00577	-0.00814	-0.01229	-0.00184	0.00136
		353	-0.0103	-0.01246	-0.00602	-0.00692	-0.011	-0.00243	0.00134
		352	-0.01077	-0.01025	-0.00687	-0.00644	-0.01184	-0.000766	0.00339
		351	-0.01037	-0.01257	-0.0059	-0.009	-0.01211	-0.00273	0.00118
		350	-0.01116	-0.0132	-0.00852	-0.00752	-0.01213	-0.00325	0.00143
		349	-0.00931	-0.01214	-0.00668	-0.00961	-0.01312	-0.00139	0.00313
		348	-0.00975	-0.01039	-0.00722	-0.0074	-0.01251	-0.0025	0.00373
		347	-0.01271	-0.01449	-0.00763	-0.00759	-0.01356	-0.00349	0.000912
		346	-0.01159	-0.01185	-0.00726	-0.0075	-0.01236	-0.0033	0.00154
		345	-0.01005	-0.01131	-0.00456	-0.00511	-0.01149	-0.00258	0.00404
		344	-0.01157	-0.01163	-0.00531	-0.00612	-0.01237	-0.00224	0.00255
		343	-0.00978	-0.01198	-0.00662	-0.00671	-0.01122	-0.0023	0.00202
		342	-0.01094	-0.0131	-0.00794	-0.00834	-0.01228	-0.00126	0.00142
		341	-0.00854	-0.0117	-0.00717	-0.00643	-0.01211	-0.000926	0.00462
		340	-0.00981	-0.01143	-0.00708	-0.00678	-0.01083	0.000118	0.00344
		339	-0.01069	-0.01264	-0.00508	-0.00638	-0.01202	-0.00271	0.00358
		338	-0.01095	-0.01341	-0.00588	-0.00707	-0.01403	-0.000926	0.00323
		337	-0.00963	-0.01234	-0.00708	-0.00818	-0.01242	-0.00169	0.00388
		336	-0.01006	-0.01172	-0.00558	-0.0068	-0.011	-0.000166	0.00399
		335	-0.00688	-0.0118	-0.00539	-0.00683	-0.01144	0.00143	0.00353
		334	-0.00823	-0.01173	-0.00502	-0.00512	-0.01072	0.00065	0.00415
		333	-0.00793	-0.01052	-0.00373	-0.00663	-0.01066	0.00117	0.0057
		332	-0.00954	-0.01266	-0.0048	-0.00403	-0.01095	0.00139	0.00395
		331	-0.00888	-0.01137	-0.00432	-0.00599	-0.00994	0.00135	0.00494
		330	-0.00998	-0.01204	-0.00499	-0.00584	-0.01018	-0.00108	0.00539
		329	-0.00654	-0.00956	-0.00353	-0.0048	-0.00986	0.00189	0.0067
		328	-0.00661	-0.00962	-0.00275	-0.0036	-0.00951	0.0022	0.00762
		327	-0.00593	-0.00805	-0.0017	-0.00313	-0.00794	0.00307	0.00878
		326	-0.00499	-0.00794	-0.00127	-0.00204	-0.00716	0.00339	0.01044
		325	-0.00415	-0.00655	-0.000127	-0.00131	-0.00701	0.00555	0.01114
		324	-0.00243	-0.00458	0.00135	0.000908	-0.00502	0.00741	0.01406
		323	-0.00179	-0.00327	0.00281	0.00244	-0.00318	0.00922	0.01602
		322	-0.000474	-0.00135	0.00409	0.00372	-0.00261	0.01049	0.01776
		321	0.00203	0.000148	0.00645	0.00643	-0.000333	0.01276	0.02063
		320	0.00478	0.00357	0.01	0.00978	0.00345	0.0172	0.0259
		319	0.00801	0.00676	0.01283	0.01288	0.00619	0.02012	0.02979
		318	0.01155	0.00995	0.01665	0.01667	0.0109	0.02511	0.03517
		317	0.01526	0.01363	0.02133	0.02144	0.01387	0.0305	0.0408
		316	0.02026	0.01877	0.02604	0.02637	0.019	0.03538	0.04743
		315	0.02478	0.02459	0.03167	0.03211	0.02596	0.04233	0.05471
		314	0.03193	0.0308	0.03814	0.04015	0.03313	0.05126	0.06438
		313	0.03878	0.03861	0.04499	0.04717	0.04081	0.05944	0.07353
		312	0.04759	0.0469	0.05448	0.05657	0.05021	0.07133	0.08617
		311	0.05559	0.05455	0.06319	0.06575	0.0595	0.08175	0.09819
		310	0.06716	0.06673	0.07476	0.07737	0.07178	0.09625	0.11359
		309	0.07914	0.07926	0.08771	0.0905	0.08574	0.11166	0.13065
		308	0.09062	0.09034	0.10102	0.10295	0.09864	0.12631	0.14755
		307	0.10562	0.10624	0.1161	0.11981	0.11565	0.14598	0.16882
		306	0.12218	0.12222	0.13289	0.13738	0.13426	0.16684	0.19137
		305	0.13643	0.13785	0.14853	0.15333	0.14976	0.18513	0.21181
		304	0.15572	0.15709	0.16783	0.1738	0.17092	0.2089	0.23929
		303	0.17698	0.17787	0.18931	0.19545	0.19398	0.23615	0.26775
		302	0.19354	0.19458	0.20809	0.2149	0.21421	0.25774	0.29172
		301	0.21622	0.21846	0.23082	0.23833	0.23833	0.28595	0.3234
		300	0.23721	0.23978	0.25305	0.26117	0.26218	0.31286	0.35314
		299	0.25716	0.25915	0.27379	0.28218	0.28369	0.33749	0.37943
		298	0.27939	0.28222	0.29768	0.30627	0.30842	0.36638	0.41144
		297	0.29853	0.30165	0.31731	0.3278	0.32967	0.39097	0.4382
		296	0.31693	0.32037	0.33537	0.34744	0.35078	0.41531	0.46332
		295	0.33539	0.33853	0.35436	0.366	0.37019	0.43654	0.48769
		294	0.34934	0.35286	0.36961	0.38243	0.3867	0.45517	0.50821
		293	0.35947	0.36257	0.38012	0.39317	0.39813	0.46795	0.52397
		292	0.36959	0.37393	0.39099	0.40401	0.40996	0.48184	0.53775
		291	0.37729	0.38062	0.39954	0.41192	0.41814	0.49104	0.54808
		290	0.3818	0.38568	0.40389	0.41657	0.4225	0.49657	0.55517
		289	0.38884	0.39168	0.40997	0.42385	0.42966	0.50379	0.56261
		288	0.3928	0.39592	0.41433	0.42718	0.43388	0.50873	0.56901
		287	0.39653	0.39907	0.41736	0.43175	0.4386	0.51459	0.57425
		286	0.40014	0.40277	0.42144	0.43522	0.44186	0.51793	0.57871
		285	0.40117	0.40371	0.42278	0.43544	0.44314	0.51976	0.57994
		284	0.40028	0.40278	0.42088	0.43495	0.44249	0.51931	0.57802
		283	0.39872	0.40182	0.42064	0.4339	0.44039	0.51633	0.57666
		282	0.39618	0.39786	0.41675	0.42871	0.43757	0.51263	0.57157
		281	0.39198	0.39412	0.41197	0.42627	0.43317	0.50661	0.56706
		280	0.38547	0.3885	0.40632	0.41979	0.42538	0.49975	0.55892
		279	0.38183	0.38369	0.40072	0.41426	0.4217	0.49438	0.5519
		278	0.37734	0.37937	0.39734	0.40964	0.41671	0.48949	0.546
		277	0.37215	0.37362	0.39141	0.4038	0.4099	0.48174	0.53816
		276	0.36751	0.36926	0.38647	0.3985	0.40615	0.4773	0.53207
		275	0.36114	0.36211	0.37968	0.39278	0.39733	0.46894	0.52325
		274	0.35385	0.35503	0.37177	0.38467	0.39047	0.45868	0.51243
		273	0.34655	0.34957	0.36473	0.37739	0.38276	0.45222	0.50298
		272	0.33932	0.34085	0.35669	0.36907	0.37438	0.44091	0.4927
		271	0.32923	0.32937	0.3466	0.3571	0.36097	0.42744	0.47786
		270	0.31866	0.31967	0.33591	0.34666	0.35077	0.41521	0.46348
		269	0.30876	0.30958	0.32408	0.3345	0.3387	0.40121	0.44925
		268	0.29494	0.29608	0.31031	0.32087	0.32429	0.38505	0.43026
		267	0.28447	0.28427	0.2999	0.30961	0.31298	0.37119	0.41561
		266	0.26905	0.26916	0.28378	0.2938	0.29618	0.35161	0.39465
		265	0.25456	0.25406	0.26874	0.27668	0.27946	0.3331	0.37393
		264	0.24254	0.24236	0.256	0.26489	0.26664	0.31698	0.35703
		263	0.22785	0.22712	0.24051	0.24849	0.24972	0.29882	0.33608
		262	0.21198	0.21086	0.22405	0.23143	0.23201	0.27918	0.31399
		261	0.19947	0.19794	0.21133	0.21834	0.21805	0.26325	0.29662
		260	0.18633	0.18578	0.19736	0.20391	0.20411	0.24638	0.27824
		259	0.17142	0.17088	0.18166	0.1881	0.18709	0.2277	0.25767
		258	0.15875	0.15781	0.16814	0.17415	0.17319	0.21163	0.23948
		257	0.14323	0.14192	0.15344	0.15866	0.1559	0.19278	0.2193
		256	0.13196	0.13051	0.14087	0.14623	0.14244	0.17783	0.20284
		255	0.11963	0.11716	0.12793	0.13266	0.1293	0.16193	0.18551
		254	0.1068	0.10486	0.11455	0.11916	0.11478	0.14471	0.16753
		253	0.09689	0.09466	0.1047	0.10881	0.10448	0.13344	0.15371
		252	0.0891	0.08736	0.09654	0.09967	0.09582	0.12253	0.14236
		251	0.07704	0.07526	0.08413	0.08719	0.08183	0.10743	0.12604
		250	0.06775	0.06581	0.07449	0.07755	0.07225	0.09684	0.11385
		249	0.05976	0.05813	0.06643	0.06937	0.06368	0.08671	0.10301
		248	0.05201	0.05003	0.05853	0.06124	0.05489	0.07706	0.09174
		247	0.04727	0.04554	0.05362	0.05556	0.04882	0.06983	0.08507
		246	0.04084	0.03898	0.04743	0.04807	0.04212	0.06194	0.07573
		245	0.03372	0.03156	0.03972	0.04137	0.03447	0.05355	0.06642
		244	0.02813	0.02637	0.03388	0.03614	0.02889	0.04676	0.06002
		243	0.024	0.02227	0.02972	0.03136	0.02358	0.0414	0.0534
		242	0.01961	0.01837	0.02569	0.02734	0.01923	0.03562	0.04799
		241	0.01698	0.01605	0.02325	0.02445	0.01636	0.03329	0.04464
		240	0.01339	0.01233	0.02011	0.02102	0.01286	0.0289	0.04082
		239	0.01219	0.01115	0.01857	0.01925	0.01055	0.02611	0.03791
		238	0.01205	0.01157	0.01904	0.01962	0.01081	0.02687	0.03767
		237	0.01146	0.01111	0.01885	0.01956	0.01054	0.02629	0.03872
		236	0.01576	0.01509	0.02308	0.02443	0.01446	0.03195	0.04461
		235	0.02311	0.02202	0.03084	0.03166	0.02204	0.04057	0.05398
		234	0.03358	0.03285	0.04173	0.04374	0.03432	0.05447	0.0691
		233	0.05112	0.05018	0.0601	0.06277	0.05307	0.07691	0.09404
		232	0.07012	0.06916	0.07981	0.08225	0.07357	0.10066	0.1208
		231	0.09617	0.09548	0.10738	0.11091	0.10341	0.13362	0.15704
		230	0.12374	0.12325	0.13586	0.1406	0.13329	0.16894	0.19599
		229	0.1456	0.14611	0.1588	0.1638	0.15778	0.1956	0.226
		228	0.17463	0.17526	0.18918	0.19551	0.18964	0.23296	0.26689
		227	0.20303	0.20321	0.21875	0.22582	0.22106	0.26823	0.30639
		226	0.22382	0.22515	0.23989	0.24837	0.24356	0.295	0.33495
		225	0.24483	0.24616	0.26221	0.27154	0.26738	0.32123	0.36491
		224	0.2602	0.26106	0.27934	0.28828	0.28347	0.34082	0.38585
		223	0.26976	0.27013	0.28792	0.29807	0.29392	0.35219	0.39859
		222	0.27518	0.27612	0.29393	0.30491	0.30038	0.36043	0.40654
		221	0.27714	0.27804	0.29479	0.30545	0.3016	0.36222	0.4081
		220	0.27566	0.27603	0.29501	0.30351	0.29914	0.36027	0.40727
		219	0.26644	0.26962	0.28705	0.29724	0.29094	0.34928	0.39673
		218	0.26136	0.26182	0.27956	0.28907	0.28519	0.34154	0.38481
		217	0.2511	0.24943	0.26722	0.279	0.27372	0.32658	0.36928
		216	0.24053	0.23952	0.25971	0.26505	0.26052	0.31217	0.3541
		215	0.23071	0.2253	0.2449	0.25211	0.24591	0.29638	0.33515
		214	0.22101	0.21904	0.23699	0.2428	0.23562	0.28865	0.32155
		213	0.20979	0.20839	0.22546	0.23288	0.22358	0.27144	0.30656
		212	0.21128	0.20683	0.22541	0.23301	0.22268	0.26853	0.30153
		211	0.21559	0.21038	0.23121	0.23724	0.22668	0.27367	0.29966
		210	0.23695	0.22893	0.25031	0.25787	0.25099	0.29709	0.3223
		209	0.27507	0.26748	0.29001	0.3005	0.291	0.3427	0.36148
		208	0.35341	0.34735	0.37204	0.38177	0.37631	0.4324	0.44774
		207	0.49252	0.47924	0.5127	0.52357	0.52226	0.58614	0.58842
		206	0.67783	0.66669	0.70365	0.72473	0.72305	0.80546	0.80152
		205	0.95457	0.93175	0.97948	1.00403	1.00862	1.0983	1.07941
		204	1.36312	1.34888	1.39664	1.43773	1.43836	1.51631	1.50333
		203	1.64302	1.70021	1.63702	1.68205	1.74874	1.808	1.7817
		202	1.71656	1.68518	1.86554	1.79851	1.75526	1.88232	1.92855
		201	1.83476	1.757	1.84926	1.90484	1.69311	1.746	1.85534
		200	1.72985	1.73096	1.91535	1.79111	1.85377	1.92549	1.86577

## Sheet: Supplementary Figure 21
Supplementary Figure 21		Binding energy	intensity							Intensity	Sum	Peak	Background	Peak 1	Peak 2	Peak 3							Intensity	Peak	Sum	Background	Peak 1	Peak 2
	Data 1	1350.19	103046						Data 2	290.99	13041.1	12925.6	12925.6	13039.9	12925.6	12926.8						Data 3	536.99	28983.6	28441.3	28441.3	28803.1	28621.8
		1349.19	106172							290.94	13043.3	12839.4	12925.6	13041.6	12925.6	12927.3							536.94	28994.7	28421.7	28441.3	28809.8	28626.3
		1348.19	105313							290.89	13045.9	12860.5	12925.8	13043.6	12925.8	12928.1							536.89	29006.2	28475	28441.3	28816.7	28630.8
		1347.19	105387							290.84	13048.8	12755.9	12925.9	13045.6	12925.9	12929.1							536.84	29018	28279.8	28441.3	28823.7	28635.6
		1346.19	103167							290.79	13052.1	12500.6	12926.2	13047.8	12926.2	12930.5							536.79	29030.3	28543.9	28441.4	28831.1	28640.7
		1345.19	104189							290.74	13056.4	12226.5	12927	13050.5	12927	12932.9							536.74	29042.8	28535.5	28441.3	28838.5	28645.7
		1344.19	100117							290.69	13061.7	12773.6	12928.3	13053.7	12928.3	12936.2							536.69	29055.8	28703.6	28441.2	28846.1	28650.9
		1343.19	99683.7							290.64	13066.7	12751.6	12928.6	13056	12928.6	12939.2							536.64	29069	29334.1	28441	28853.7	28656.2
		1342.19	103777							290.59	13072.6	12690.8	12928.9	13058.4	12928.9	12943							536.59	29082.1	29114.1	28440.2	28861	28661.2
		1341.19	102354							290.54	13079.7	12588.6	12929.3	13061	12929.4	12948							536.54	29095.9	28668.1	28439.5	28868.8	28666.6
		1340.19	100146							290.49	13088.3	12626.3	12930	13063.8	12930	12954.4							536.49	29110.7	29441.1	28439.3	28877.3	28672.7
		1339.19	102099							290.44	13098.5	12445.4	12930.5	13066.6	12930.6	12962.4							536.44	29125.2	29414.9	28438.4	28885.2	28678.4
		1338.19	99364.4							290.39	13111.2	12962.7	12931.4	13069.8	12931.5	12972.8							536.39	29140.5	29234.6	28437.5	28893.5	28684.4
		1337.19	100501							290.34	13125.5	12329.9	12931.4	13072	12931.4	12984.7							536.34	29156.5	29525.7	28436.7	28902.3	28691	jo
		1336.19	103974							290.29	13143.9	12344.9	12932.5	13075.6	12932.6	13000.8							536.29	29173.1	28983.5	28435.7	28911.2	28697.7
		1335.19	102192							290.24	13166.1	12711.6	12933.6	13079.1	12933.7	13020.4							536.24	29190.9	29353.3	28435.2	28920.8	28705.3
		1334.19	100024							290.19	13192	12587.9	12934	13082	12934.1	13043.8							536.19	29209.2	29699.3	28434.4	28930.5	28713.1
		1333.19	105291							290.14	13223.5	12829.8	12934.6	13085.3	12934.8	13072.6							536.14	29228.2	29438	28433.2	28940.2	28721.1
		1332.19	103710							290.09	13260.6	12881.6	12934.8	13088.1	12935.1	13107							536.09	29248.4	29812.3	28432.2	28950.7	28730
		1331.19	104358							290.04	13305	13002.6	12934.9	13090.9	12935.3	13148.5							536.04	29269.5	29459.9	28431	28961.2	28739.3
		1330.19	97834.4							289.99	13357.5	12838.1	12934.8	13093.6	12935.3	13198.1							535.99	29292.3	29529.8	28430	28972.6	28749.7
		1329.19	100284							289.94	13420	13245.9	12935	13096.7	12935.6	13257.5							535.94	29316.5	29207.8	28429	28984.4	28761
		1328.19	100063							289.89	13492.6	13192.5	12934.4	13099	12935.3	13327							535.89	29342.7	29929.2	28428.2	28997.2	28773.8
		1327.19	101006							289.84	13577.7	13309.7	12933.9	13101.6	12935.1	13408.9							535.84	29370.3	29605.3	28426.8	29009.9	28787.2
		1326.19	101720							289.79	13676.4	13540.4	12933.2	13104	12934.8	13504							535.79	29400.4	29414.4	28425.7	29023.8	28802.4
		1325.19	97932							289.74	13789.9	13502.1	12932.1	13106.1	12934.1	13613.9							535.74	29433.4	29259.6	28424.8	29038.7	28819.5
		1324.19	101493							289.69	13920.1	13928.6	12931	13108.3	12933.6	13740.2							535.69	29469.5	29596	28424	29054.7	28838.8
		1323.19	102741							289.64	14067.4	13952.6	12929.2	13109.9	12932.5	13883.4							535.64	29508.8	29096.9	28423	29071.6	28860.2
		1322.19	102242							289.59	14234	14133.6	12927.3	13111.5	12931.5	14045.6							535.59	29552.7	29137.1	28422.3	29090.2	28884.8
		1321.19	103455							289.54	14420.5	14485.8	12925.1	13112.8	12930.5	14227.3							535.54	29601.4	29618.9	28421.7	29110.3	28912.7
		1320.19	99925.7							289.49	14627.6	14826.2	12922.2	13113.6	12929.1	14429.2							535.49	29655	29857.9	28420.5	29131.7	28943.8
		1319.19	98678.6							289.44	14855.6	15031.9	12918.7	13113.9	12927.4	14651.5							535.44	29714.8	29423	28419.2	29154.9	28979.1
		1318.19	96054.6							289.39	15105	15009	12914.8	13113.9	12925.8	14894.8							535.39	29782.4	29439.9	28418.3	29180.8	29019.8
		1317.19	97023.8							289.34	15376.3	15500.2	12910.9	13114.1	12924.8	15159.2							535.34	29858.5	29448.1	28417.3	29209.5	29066.3
		1316.19	97565.1							289.29	15667.6	15772.4	12906.1	13113.4	12923.5	15442.8							535.29	29944.6	29818.5	28416.3	29241.5	29119.5
		1315.19	98001.1							289.24	15978.5	16417.2	12900.8	13112.4	12922.6	15745.1							535.24	30041.6	29611.1	28415	29276.8	29179.8
		1314.19	95964.1							289.19	16306.3	16632.6	12894.3	13110.3	12921.5	16063.1							535.19	30151.9	29468.5	28413.9	29316.8	29249
		1313.19	95452.1							289.14	16649.8	16864.4	12887.4	13108	12921.1	16395.5							535.14	30277.2	29734	28412.9	29362	29328.2
		1312.19	94597.8							289.09	17006.5	17233.7	12880	13105.3	12921.6	16739.6							535.09	30419.4	29840.1	28411.7	29413	29418.1
		1311.19	96388.9							289.04	17372.5	17277.4	12872	13102.1	12923.2	17091.2							535.04	30581	30516.7	28410.4	29471	29520.5
		1310.19	94136.3							288.99	17745.3	17921.3	12863.8	13099	12926.7	17447.3							534.99	30764	30428.2	28408.4	29536.4	29636
		1309.19	93273.6							288.94	18119.3	18240.8	12854.5	13094.8	12931.4	17802.2							534.94	30971.9	30548	28406.5	29611.5	29766.9
		1308.19	95590.3							288.89	18491	18331.6	12844.5	13090.1	12938.2	18151.7							534.89	31207.7	30937.3	28404.5	29697.5	29914.8
		1307.19	97759.6							288.84	18856.3	18603	12834.4	13085.5	12948.1	18491.5							534.84	31474.7	31535.5	28402.2	29795.8	30081
		1306.19	101814							288.79	19210	19096.2	12823.7	13080.5	12961.2	18815.7							534.79	31776.7	31421.7	28399.2	29908.6	30267.3
		1305.19	111601							288.74	19547.3	19366.5	12812.1	13074.8	12977.9	19118.9							534.74	32117.6	31798.2	28396.4	30038.3	30475.7
		1304.19	138874							288.69	19864	19431.7	12800	13068.8	12999	19396.2							534.69	32501.6	32363.8	28393.2	30187.2	30707.7
		1303.19	126627							288.64	20156.3	19429.8	12787.8	13062.9	13025.9	19643.1							534.64	32933	32891.1	28389.5	30357.9	30964.7
		1302.19	100723							288.59	20421	20057.1	12775.5	13057.1	13059.4	19855.5							534.59	33416.8	33281.5	28385.3	30553.6	31248.5
		1301.19	94791.8							288.54	20653.5	20360.6	12762	13050.4	13099.3	20027.9							534.54	33958.7	34069.9	28380.8	30778.4	31561.1
		1300.19	93342.9							288.49	20852.3	20442.3	12748	13043.3	13147.3	20157.6							534.49	34562.4	34926.2	28375.5	31035.1	31902.7
		1299.19	92647.3							288.44	21015.9	20745.2	12733.8	13036.4	13204.7	20242.4							534.44	35233.9	36051.3	28369.4	31328.4	32274.9
		1298.19	94444.9							288.39	21143.5	21019.1	12718.9	13029.1	13272.4	20280							534.39	35978.6	36292.9	28362.2	31662.5	32678.3
		1297.19	92105.6							288.34	21235.5	21222.9	12703.6	13021.5	13351.8	20269.5							534.34	36803.2	37134.7	28354.8	32043.6	33114.3
		1296.19	91726							288.29	21293.1	21566.6	12687.9	13013.9	13444.1	20210.8							534.29	37714.1	38628.1	28346.6	32477.2	33583.5
		1295.19	91770.2							288.24	21318.3	21381.9	12671.4	13005.9	13550.8	20104.6							534.24	38714.5	39134.9	28337	32967.7	34083.8
		1294.19	94364.7							288.19	21315.3	21381	12655.3	12998.5	13674	19953.5							534.19	39812.3	39939.4	28326.9	33522.9	34616.3
		1293.19	89860.4							288.14	21287.9	21276.5	12639.2	12991.4	13815.1	19759.8							534.14	41013.3	41676.9	28316.1	34149.5	35179.9
		1292.19	89509.8							288.09	21240.8	21236.6	12623.2	12984.9	13975.8	19526.6							534.09	42322.4	42527.4	28303.6	34853.9	35772.1
		1291.19	94807.4							288.04	21179.7	21019.2	12607.3	12978.8	14157.4	19258.1							534.04	43747.9	44104	28290.4	35645.7	36392.7
		1290.19	94712.9							287.99	21110.7	21589.3	12591.8	12973.5	14362	18958.7							533.99	45291.3	45873	28275.6	36530.1	37036.8
		1289.19	92117.1							287.94	21038.8	21684.9	12575.1	12967.6	14589.4	18632							533.94	46959.2	47031.3	28259.2	37516.3	37702.1
		1288.19	90782.4							287.89	20971.3	21303	12558.3	12961.9	14842	18284							533.89	48757.1	49503.3	28241.7	38613.4	38385.4
		1287.19	92717.7							287.84	20915.9	21408.9	12542.1	12957.4	15122.3	17920.5							533.84	50688.2	50920.1	28221.8	39828.8	39081.2
		1286.19	90158.3							287.79	20878	21251.5	12525.8	12953.2	15430.1	17546.2							533.79	52760.2	52402.7	28200.7	41174.1	39786.8
		1285.19	92962.9							287.74	20864.3	20955.9	12509.6	12949.9	15767.5	17166.2							533.74	54971.1	55487.8	28178.1	42654.4	40494.8
		1284.19	91371.8							287.69	20880.8	21241.6	12494	12947.7	16135	16786.1							533.69	57324.8	57352.3	28152.6	44278.6	41198.8
		1283.19	89750.2							287.64	20931.5	21233.4	12477.8	12945.8	16532.4	16409.1							533.64	59824.2	59378.6	28125.4	46056	41893.6
		1282.19	94774.6							287.59	21021.7	21464.8	12461.6	12944.6	16960.9	16039.5							533.59	62470.3	62518.7	28096.2	47994.4	42572.2
		1281.19	90317.8							287.54	21154.2	21586.9	12445	12943.8	17419.5	15680.9							533.54	65265.7	65568	28064.1	50102.7	43227.1
		1280.19	92192.3							287.49	21332.4	21322.3	12428.1	12943.9	17908.7	15336							533.49	68202.6	67955.3	28029.1	52382.5	43849.2
		1279.19	92383.1							287.44	21558.7	22211.3	12411.7	12945.5	18427.8	15008.6							533.44	71283	71071.8	27991.9	54842.6	44432.3
		1278.19	91578.8							287.39	21831.9	21686.1	12393.5	12946.8	18973.9	14698.2							533.39	74503	74167.4	27951.7	57486.9	44967.7
		1277.19	95349							287.34	22155	21680.2	12376.4	12950.7	19548.5	14408.6							533.34	77858.1	77429.9	27908.6	60319.1	45447.6
		1276.19	90676.6							287.29	22525.7	22180.2	12359.2	12956.3	20147.8	14140							533.29	81347.2	80692.3	27862.4	63344.8	45864.8
		1275.19	93217.4							287.24	22941.8	22708	12341	12963.1	20769.2	13891.6							533.24	84955	83875.9	27813.1	66557	46211.1
		1274.19	95992.6							287.19	23400.2	23638.8	12321.9	12971.4	21409	13663.5							533.19	88678.1	87704.6	27760.8	69958.3	46480.6
		1273.19	94270.7							287.14	23897.1	23672.3	12300.9	12980.9	22063.5	13454.6							533.14	92507.3	91365	27704.8	73544.9	46667.2
		1272.19	91324.8							287.09	24430.5	23719.3	12279.9	12993.8	22731	13265.5							533.09	96433.3	95190.7	27645.5	77312.1	46766.7
		1271.19	94319.1							287.04	24995.1	24702.8	12258.8	13010.8	23406.2	13095.6							533.04	100451	99488.6	27582.4	81257.2	46776.2
		1270.19	91261.9							286.99	25585	24919.4	12235.8	13031	24083.9	12941.7							532.99	104539	103544	27515.3	85360.8	46693.8
		1269.19	90544.7							286.94	26195.6	25989.7	12212.3	13056.5	24759.5	12804.2							532.94	108692	108161	27444.4	89616.1	46519.9
		1268.19	93877.9							286.89	26820.1	26761.5	12186.9	13087.1	25426.8	12679.9							532.89	112895	112891	27369.1	94008.4	46256
		1267.19	97799.5							286.84	27454	27067.8	12159.9	13124.5	26081.2	12568.1							532.84	117138	116983	27289.3	98521.3	45905.5
		1266.19	94980.3							286.79	28091.7	27859.6	12132.4	13171.1	26717.1	12468.1							532.79	121410	120983	27205.7	103142	45473.2
		1265.19	93366							286.74	28727.8	28956.1	12103.3	13227.9	27328.8	12377.7							532.74	125687	125132	27118.2	107839	44965.8
		1264.19	90690.6							286.69	29356	29456.6	12072.1	13296	27909.2	12295.1							532.69	129957	129588	27026.7	112594	44389.6
		1263.19	97548.3							286.64	29973	29704.6	12040	13379	28454.1	12219.9							532.64	134201	134060	26931	117381	43751.6
		1262.19	95199.7							286.59	30575.9	30340.3	12007.3	13480.1	28958.8	12151.7							532.59	138401	138117	26831.1	122173	43059.6
		1261.19	98149							286.54	31159.6	30956.8	11973.5	13601.2	29416.9	12088.5							532.54	142540	141998	26727.3	126947	42320.9
		1260.19	96506.7							286.49	31722.5	31615.7	11938.4	13745.8	29824	12029.5							532.49	146586	147014	26619.7	131661	41545.2
		1259.19	92842.9							286.44	32261.8	32848.9	11902	13917.2	30174.9	11973.7							532.44	150519	151453	26507.4	136288	40738.3
[truncated: 1,269 more rows]

## Sheet: Supplementary Figure 22
Supplementary Figure 22		Time	PM-CDs-0	PM-CDs-10	PM-CDs-30	PM-CDs-60	PM-CDs-100							Z'	PM-CDs-0	Z'	PM-CDs-10	Z'	PM-CDs-30	Z'	PM-CDs-60	Z'	PM-CDs-100							time	PM-CDs-30	PM-CDs-10	PM-CDs-60	PM-CDs-100	PM-CDs-0
[truncated: 320,002+ more rows]

[truncated: 6 more sheets: Supplementary Figure 23, Supplementary Figure 24, Supplementary Figure 25, Supplementary Figure 26, Supplementary Figure 27, Supplementary Figure 28]
